# Supplementary material for: Phosphoproteomic Analysis of KSHV-Infected Cells Reveals Roles of ORF45-Activated RSK during Lytic Replication
Source: PLoS Pathog. 2015 Jul 2;11(7):e1004993. doi: 10.1371/journal.ppat.1004993 (PMC4489790; doi:10.1371/journal.ppat.1004993)
Supplement: S1 File — The raw spreadsheet obtained from the CST PhosphoScan, including all of the information acquired from the phosphoproteomic screening. (XLSX) [file ppat.1004993.s001.xlsx]

## Sheet: Column Definition
Column Name	Definition	In Details	In Summary
Accession	is the UniProt accession number for the assigned protein	Y	Y
Calculated m/z	"is the calculated, accurate mass-to-charge ratio of the identified peptide from the primary amino acid sequence and associated modifications"	Y	Y
Charge	is the observed charge state for the identified peptide	Y	Y
Count in Details	"is the number of times the designated modification site is represented from other peptide assignments in the Details tab. These redundant assignments can be as a result of multiple charge states, presence of oxidized methionine and overlapping sequence."		Y
Delta Cn	"is the delta Xcorr value. In general, a Delta Cn of 0.1 or greater is good"	Y
Description	is the FASTA database description of the protein entry	Y	Y
Fold Change	is the relative fold-change between the integrated peak area of the heavy (numerator) and light (denominator) conditions. A negative value indicates the peptide is more abundant in the light condition		Y
Gene Name	"is the gene name for the assigned protein. In some cases, the Gene Name is hyperlinked (when in blue text) when there are protein-specific antibodies available at CST"	Y	Y
kD	is the translated molecular weight of the assigned protein	Y
Mass Accuracy (ppm)	is the mass measurement error obtained between the observed and theoretical mass of the assigned peptide	Y
MS2 Spectrum Number	is the spectrum number of the MS2 channel of the raw LC-MS/MS data file	Y
uDeltaCn	is the delta Xcorr value excluding peptides of the same sequence with phosphates localized to different residues.	Y
P value	"is the probability score which is generated from a neural network of MS/MS spectra (CID only, parent ions of z=2 or 3) to indicate the likelihood that a sequence can be correctly assigned. A value of 0 is indicates a high false-positive assignment"	Y
Peak Apex MS Spectrum Number	is the spectrum number that is referenced for the corresponding apex peak intensity measurement of the parent ion from the MS channel of the raw LC-MS/MS data file	Y
Peptide	is the amino acid sequence for the peptide assignment	Y	Y
Raw Intensity	is the parent ion intensity observed during the MS at its chromatographic apex. A blank intensity value indicates that the peptide was not analyzed by MS/MS for that particular sample and does not suggest that the peptide was absent from the sample		Y
Retention Time	is the corresponding apex retention time of the parent ion from the MS channel of the raw LC-MS/MS data file		Y
Site	"is the site of modification for the peptide assignment. In some cases, the site is hyperlinked (when in blue text) when there are site-specific antibodies available at CST"	Y	Y
Species	indicates the origin(s) of the identified peptide	Y
URL	is the URL address for the PhosphoSitePlus web site for the protein assignment	Y	Y
Xcorr	"is the primary SEQUEST score for the identified peptide, which is based on the correlation of the experimental MS/MS spectrum and a theoretical MS/MS spectrum derived from the assigned sequence"	Y
Upstream/Downstream	is a listing of known kinases upstream of the protein/site and targets downstream of the protein	Y

## Sheet: Details
FLORIDA STATE UNIVERSITY (Q66432-1) PHOSPHOSCAN RESULTS
Table #1: SLK HSV8 AKT Substrate Study Combined Results Projects Q4953-1 and Q66432-1
Samples: Sample 1 = ID-I (Con1) CS 12671 & 12672; Sample 2 = UD-U (Mut1) CS 12673 & 12674; Sample 3=A66F (Con2) CS 14374 & 14375; Sample 4=F66A (Mut2) CS 14376 & 14377
Legend: * - modified residue, # - oxidized methionine, % - published site, Blue Text - CST antibody available																																															Median=	-0.681803	-0.666576
																Raw Intensity	Raw Intensity	Raw Intensity	Raw Intensity	Raw Intensity	Raw Intensity	Raw Intensity	Raw Intensity	MS2 Spectrum Number								Peak Apex MS Spectrum Number	Peak Apex MS Spectrum Number	Peak Apex MS Spectrum Number	Peak Apex MS Spectrum Number	Peak Apex MS Spectrum Number	Peak Apex MS Spectrum Number	Peak Apex MS Spectrum Number	Peak Apex MS Spectrum Number	Retention Time	Retention Time	Retention Time	Retention Time	Retention Time	Retention Time	Retention Time	Retention Time	Xcorr	Xcorr
Index	Row Index	Protein Type	Gene Name	Protein Name	Site	Description	Accession	URL	kD	-7/+7 peptide	Upstream Kinase	Downstream Target	Peptide	Charge	Calc. m/z	Control (CS12671)	Control (CS12672)	ID-U (CS12673)	ID-U (CS12674)	WT Control (CS14374)	WT Control (CS14375)	MUT (CS14376)	MUT (CS14377)	Control (CS12671)	Control (CS12672)	ID-U (CS12673)	ID-U (CS12674)	WT Control (CS14374)	WT Control (CS14375)	MUT (CS14376)	MUT (CS14377)	Control (CS12671)	Control (CS12672)	ID-U (CS12673)	ID-U (CS12674)	WT Control (CS14374)	WT Control (CS14375)	MUT (CS14376)	MUT (CS14377)	Control (CS12671)	Control (CS12672)	ID-U (CS12673)	ID-U (CS12674)	WT Control (CS14374)	WT Control (CS14375)	MUT (CS14376)	MUT (CS14377)	Control (CS12671)	Control (CS12672)
1	Adaptor/scaffold
2	1	Adaptor/scaffold	ABI1; ABI1	Abi-1; Abi-1 iso3	%319; %292	abl interactor 1 isoform b	Q8IZP0; Q8IZP0-3	http://www.phosphosite.org/proteinAction.do?id=3268&showAllSites=true	55; 49	GTMTRQIsRHNSTTS; GTMTRQIsRHNSTTS			QIS*RHNSTTSSTSSGGYR	3	669.296									3070				5241																				2.366
3	2	Adaptor/scaffold	ABI1; ABI1	Abi-1; Abi-1 iso3	%323; %296	abl interactor 1 isoform b	Q8IZP0; Q8IZP0-3	http://www.phosphosite.org/proteinAction.do?id=3268&showAllSites=true	55; 49	RQISRHNsTTSSTSS; RQISRHNsTTSSTSS			HNS*TTSSTSSGGYR	2	761.302	180606	102701	343647	458451	0	13368	0	0		2874								2862							16.4245	16.1219	16.2107	16.5989	0	16.5354	0	0		2.339
610	607	Apoptosis	AKT1S1	PRAS40	%266	proline-rich AKT1 substrate 1	Q96B36	http://www.phosphosite.org/proteinAction.do?id=6306&showAllSites=true	29	LPRPRLNtSDFQKLK	Akt1	14-3-3 beta, 14-3-3 eta	LNT*SDFQKLK	3	425.211	174734	143488	140289	186221	13266	2525560	19966	20687			9583								9592						36.6405	36.6993	36.3208	36.744	36.8573	35.8902	37.0627	37.095
1348	1339	Cytoskeletal protein	LMNA; LMNA	lamin A/C; lamin A/C iso2	%404, %407; %404, %407	prelamin-A/C isoform 2	P02545; P02545-2	http://www.phosphosite.org/proteinAction.do?id=5787&showAllSites=true	74; 65	RSRGRASsHSSQTQG, GRASSHSsQTQGGGS; RSRGRASsHSSQTQG, GRASSHSsQTQGGGS	Akt1; Akt1		ASS*HSS*QTQGGGSVTKK	2	903.875	932508	642982	864054	988836	594640	402954	10076	0	2519	2532		2504	3394	3478						2497	3405	3471			15.5118	15.3149	15.5156	15.8001	13.3902	13.6143	12.6592	0	2.798	3.111
1334	1325	Cytoskeletal protein	LMNA; LMNA	lamin A/C; lamin A/C iso2	%404; %404	prelamin-A/C isoform 2	P02545; P02545-2	http://www.phosphosite.org/proteinAction.do?id=5787&showAllSites=true	74; 65	RSRGRASsHSSQTQG; RSRGRASsHSSQTQG	Akt1; Akt1		ASS*HSSQTQGGGSVTKK	2	863.891	390325	202157	146616	164766	984329	1043610	24932	25833	2032	2095	1956		2840	2833				2127	1954		2838	2841			13.9811	14.0877	13.8225	14.1401	11.9863	12.0141	11.8443	11.9528	2.29	2.366
7	6	Adaptor/scaffold	AHNAK	AHNAK	%158	neuroblast differentiation-associated protein AHNAK isoform 1	Q09666	http://www.phosphosite.org/proteinAction.do?id=6031&showAllSites=true	629	ITVTRRVtAYTVDVT	PKACa		RVT*AYTVDVTGR	2	709.345	25334	23027	43098	36290	0	0	0	0				9638								9622					36.3345	36.2378	36.0808	36.4298	0	0	0	0
1335	1326	Cytoskeletal protein	LMNA; LMNA	lamin A/C; lamin A/C iso2	%404; %404	prelamin-A/C isoform 2	P02545; P02545-2	http://www.phosphosite.org/proteinAction.do?id=5787&showAllSites=true	74; 65	RSRGRASsHSSQTQG; RSRGRASsHSSQTQG	Akt1; Akt1		ASS*HSSQTQGGGSVTKK	2	863.891	390325	202157	146616	164766	984329	1043610	24932	25833			2037								1954						13.9811	14.0877	13.8225	14.1401	11.9863	12.0141	11.8443	11.9528
9	8	Adaptor/scaffold	AHNAK	AHNAK	%158	neuroblast differentiation-associated protein AHNAK isoform 1	Q09666	http://www.phosphosite.org/proteinAction.do?id=6031&showAllSites=true	629	ITVTRRVtAYTVDVT	PKACa		RVT*AYTVDVTGREGAK	3	601.631													10949			10536					10965			10555
10	9	Adaptor/scaffold	AHNAK	AHNAK	%158	neuroblast differentiation-associated protein AHNAK isoform 1	Q09666	http://www.phosphosite.org/proteinAction.do?id=6031&showAllSites=true	629	ITVTRRVtAYTVDVT	PKACa		TITVTRRVT*AYTVDVTGREGAK	4	619.324														13386	12886							13404
1352	1343	Cytoskeletal protein	LMNA; LMNA	lamin A/C; lamin A/C iso2	%404, %407; %404, %407	prelamin-A/C isoform 2	P02545; P02545-2	http://www.phosphosite.org/proteinAction.do?id=5787&showAllSites=true	74; 65	RSRGRASsHSSQTQG, GRASSHSsQTQGGGS; RSRGRASsHSSQTQG, GRASSHSsQTQGGGS	Akt1; Akt1		GRASS*HSS*QTQGGGSVTKK	2	1010.44	163062	202603	337971	235455	214893	136548	0	4468				2405													15.2017	14.9587	15.2631	15.5457	12.5436	12.7527	0	12.2814
2004	1986	Protease	DDI2	DDI2	%194	protein DDI1 homolog 2	Q5TDH0	http://www.phosphosite.org/proteinAction.do?id=17247&showAllSites=true	45	QERIRLFsADPFDLE			IRLFS*ADPFDLEAQAK	2	950.964	53192	55352	0	13629	885901	737720	0	23980		22357			24547	24448				22346			24566	24489			72.3665	72.048	0	72.2603	67.1127	67.35	0	67.0992		2.442
13	12	Adaptor/scaffold	AHNAK	AHNAK	%210	neuroblast differentiation-associated protein AHNAK isoform 1	Q09666	http://www.phosphosite.org/proteinAction.do?id=6031&showAllSites=true	629	KTVIRLPsGSGAASP			TVIRLPS*GSGAASPTGSAVDIR	3	731.374											14048			16778					14086			16932
801	796	Cell cycle regulation	NUMA1	NuMA-1	2026	nuclear mitotic apparatus protein 1	Q14980	http://www.phosphosite.org/proteinAction.do?id=3498&showAllSites=true	238	RHEGRKQsTTEAQKK			DRHEGRKQS*TTEAQK	2	925.929	0	0	0	0	20454	4450	0	415					2016								2013				0	0	0	0	9.0481	8.86	0	8.317
1542	1531	Enzyme, misc.	SETD1A	SETD1A	%915, %916	histone-lysine N-methyltransferase SETD1A	O15047	http://www.phosphosite.org/proteinAction.do?id=6153&showAllSites=true	186	EEKRPRPsTPAEEDE, EKRPRPStPAEEDED			RPRPS*T*PAEEDEDDPEQEK	3	795.648	0	10620	14150	12581	451175	599968	22075	12793					7276	7407							7332	7461			0	20.4493	20.2187	20.7112	23.5683	24.0527	23.6383	23.7458
16	15	Adaptor/scaffold	AHNAK	AHNAK	%210	neuroblast differentiation-associated protein AHNAK isoform 1	Q09666	http://www.phosphosite.org/proteinAction.do?id=6031&showAllSites=true	629	KTVIRLPsGSGAASP			TVIRLPS*GSGAASPTGSAVDIRAGAISASGPELQGAGHSK	4	953.484									15617	15512			17240	17353			15634	15443			17323	17352											4.884	4.862
17	16	Adaptor/scaffold	AHNAK	AHNAK	%210	neuroblast differentiation-associated protein AHNAK isoform 1	Q09666	http://www.phosphosite.org/proteinAction.do?id=6031&showAllSites=true	629	KTVIRLPsGSGAASP			TVIRLPS*GSGAASPTGSAVDIRAGAISASGPELQGAGHSK	4	953.484														17651								17352
18	17	Adaptor/scaffold	AHNAK	AHNAK	%210	neuroblast differentiation-associated protein AHNAK isoform 1	Q09666	http://www.phosphosite.org/proteinAction.do?id=6031&showAllSites=true	629	KTVIRLPsGSGAASP			TVIRLPS*GSGAASPTGSAVDIRAGAISASGPELQGAGHSK	4	953.484														17974								17352
19	18	Adaptor/scaffold	AHNAK	AHNAK	%210, %212	neuroblast differentiation-associated protein AHNAK isoform 1	Q09666	http://www.phosphosite.org/proteinAction.do?id=6031&showAllSites=true	629	KTVIRLPsGSGAASP, VIRLPSGsGAASPTG			TVIRLPS*GS*GAASPTGSAVDIRAGAISASGPELQGAGHSK	3	1297.63														18224
1543	1532	Enzyme, misc.	SETD1A	SETD1A	%915, %916	histone-lysine N-methyltransferase SETD1A	O15047	http://www.phosphosite.org/proteinAction.do?id=6153&showAllSites=true	186	EEKRPRPsTPAEEDE, EKRPRPStPAEEDED			RPRPS*T*PAEEDEDDPEQEK	3	795.648	0	10620	14150	12581	451175	599968	22075	12793						7396								7461			0	20.4493	20.2187	20.7112	23.5683	24.0527	23.6383	23.7458
21	20	Adaptor/scaffold	AHNAK	AHNAK	%210, %216	neuroblast differentiation-associated protein AHNAK isoform 1	Q09666	http://www.phosphosite.org/proteinAction.do?id=6031&showAllSites=true	629	KTVIRLPsGSGAASP, PSGSGAAsPTGSAVD	ERK2		TVIRLPS*GSGAAS*PTGSAVDIR	3	758.029									15488	15447	14559	14545	17891			17029	15529	15422	14611	14599	17806			17145									3.208	2.675
22	21	Adaptor/scaffold	AHNAK	AHNAK	%210, %216	neuroblast differentiation-associated protein AHNAK isoform 1	Q09666	http://www.phosphosite.org/proteinAction.do?id=6031&showAllSites=true	629	KTVIRLPsGSGAASP, PSGSGAAsPTGSAVD	ERK2		TVIRLPS*GSGAAS*PTGSAVDIRAGAISASGPELQGAGHSK	3	1297.63									16173						17554	17265	16159						17468										4.051
2723	2697	RNA processing	SRRM2	SRm300	%2738, %2740	serine/arginine repetitive matrix protein 2	Q9UQ35	http://www.phosphosite.org/proteinAction.do?id=3140&showAllSites=true	300	SHKRRREtPSPRPMR, KRRRETPsPRPMRHR			RRRET*PS*PRPMR	3	566.931	84672	144390	68219	61559	186626	218947	0	6311						4392											16.2723	15.871	16.0632	16.4519	15.7802	16.2008	0	16.0261
1340	1331	Cytoskeletal protein	LMNA; LMNA	lamin A/C; lamin A/C iso2	%404; %404	prelamin-A/C isoform 2	P02545; P02545-2	http://www.phosphosite.org/proteinAction.do?id=5787&showAllSites=true	74; 65	RSRGRASsHSSQTQG; RSRGRASsHSSQTQG	Akt1; Akt1		GRASS*HSSQTQGGGSVTKK	3	647.304	737968	587909	500204	489898	1820820	3191910	127769	50844		1934		1825		2718						1837		2715			13.5405	13.5491	13.3127	13.4503	11.681	11.7077	11.5211	11.6916		2.15
2400	2377	Protein kinase, atypical	TRPM7	ChaK1	%1505	transient receptor potential cation channel subfamily M member 7	Q96QT4	http://www.phosphosite.org/proteinAction.do?id=2325&showAllSites=true	213	KISRRPStEDTHEVD	ChaK1		ISRRPST*EDTHEVDSK	3	646.297	3876590	2505510	1984210	2825480	3765500	3423260	126085	0	3081	3157	2820	2941					3080	3156	2814	2938					16.873	16.8628	16.4514	16.8427	18.1553	18.5612	18.1918	0	1.867	2.057
26	25	Adaptor/scaffold	AHNAK	AHNAK	%210, %216, %218	neuroblast differentiation-associated protein AHNAK isoform 1	Q09666	http://www.phosphosite.org/proteinAction.do?id=6031&showAllSites=true	629	KTVIRLPsGSGAASP, PSGSGAAsPTGSAVD, GSGAASPtGSAVDIR	ERK2		TVIRLPS*GSGAAS*PT*GSAVDIRAGAISASGPELQGAGHSK	3	1324.29														18482
27	26	Adaptor/scaffold	AHNAK	AHNAK	%210, %216, %220	neuroblast differentiation-associated protein AHNAK isoform 1	Q09666	http://www.phosphosite.org/proteinAction.do?id=6031&showAllSites=true	629	KTVIRLPsGSGAASP, PSGSGAAsPTGSAVD, GAASPTGsAVDIRAG	ERK2		TVIRLPS*GSGAAS*PTGS*AVDIRAGAISASGPELQGAGHSK	3	1324.29														18501								18486
28	27	Adaptor/scaffold	AHNAK	AHNAK	%210, %216, %220	neuroblast differentiation-associated protein AHNAK isoform 1	Q09666	http://www.phosphosite.org/proteinAction.do?id=6031&showAllSites=true	629	KTVIRLPsGSGAASP, PSGSGAAsPTGSAVD, GAASPTGsAVDIRAG	ERK2		TVIRLPS*GSGAAS*PTGS*AVDIRAGAISASGPELQGAGHSK	4	993.467														18407	17794							18444	17867
3157	3129	Secreted protein	HDGFRP2; HDGFRP2	HDGF2; HDGF2 iso2	%454; %454	hepatoma-derived growth factor-related protein 2 isoform 1	Q7Z4V5; Q7Z4V5-2	http://www.phosphosite.org/proteinAction.do?id=6210&showAllSites=true	74; 74	VERTRKRsEGFSMDR; VERTRKRsEGFSMDR			KRS*EGFSMDR	3	431.52	2954480	2818480	2771540	2110490	1688880	1422680	40523	76136					6010	6105		7463					7479	6117		7448	23.1307	22.9205	22.784	23.0412	24.6343	25.1313	24.8155	24.9212
30	29	Adaptor/scaffold	AHNAK	AHNAK	%210, %218	neuroblast differentiation-associated protein AHNAK isoform 1	Q09666	http://www.phosphosite.org/proteinAction.do?id=6031&showAllSites=true	629	KTVIRLPsGSGAASP, GSGAASPtGSAVDIR			TVIRLPS*GSGAASPT*GSAVDIRAGAISASGPELQGAGHSK	4	973.475													31653	26749		17216					31718	25806		17376
31	30	Adaptor/scaffold	AHNAK	AHNAK	%210, %220	neuroblast differentiation-associated protein AHNAK isoform 1	Q09666	http://www.phosphosite.org/proteinAction.do?id=6031&showAllSites=true	629	KTVIRLPsGSGAASP, GAASPTGsAVDIRAG			TVIRLPS*GSGAASPTGS*AVDIRAGAISASGPELQGAGHSK	4	973.475														28501	19054
32	31	Adaptor/scaffold	AHNAK	AHNAK	%212	neuroblast differentiation-associated protein AHNAK isoform 1	Q09666	http://www.phosphosite.org/proteinAction.do?id=6031&showAllSites=true	629	VIRLPSGsGAASPTG			TVIRLPSGS*GAASPTGSAVDIR	2	1096.56															16279								16376
4	3	Adaptor/scaffold	ABI1; ABI1	Abi-1; Abi-1 iso3	%323; %296	abl interactor 1 isoform b	Q8IZP0; Q8IZP0-3	http://www.phosphosite.org/proteinAction.do?id=3268&showAllSites=true	55; 49	RQISRHNsTTSSTSS; RQISRHNsTTSSTSS			QISRHNS*TTSSTSSGGYR	3	669.296	416787	371761	118370	91904	187273	128684	7954	7031		3078			5034	5176	4840	4848		4185			5043	5193	4852	4844	16.8238	16.6621	16.5486	16.8912	17.7037	18.2248	16.2578	16.3136		2.787
3986	3953	Unknown function	C18orf25	C18orf25	%143, %151	hypothetical protein LOC147339 isoform b	Q96B23	http://www.phosphosite.org/proteinAction.do?id=18053&showAllSites=true	43	VGRKSRRsRSESETS, RSESETStMAAKKNR			SRRS*RSESETST*MAAKK	3	691.305	0	5961	0	0	92693	63571	3625	3743						4119								4122			0	15.368	0	0	14.9515	15.352	15.0314	15.15
35	34	Adaptor/scaffold	AHNAK	AHNAK	%212	neuroblast differentiation-associated protein AHNAK isoform 1	Q09666	http://www.phosphosite.org/proteinAction.do?id=6031&showAllSites=true	629	VIRLPSGsGAASPTG			TVIRLPSGS*GAASPTGSAVDIRAGAISASGPELQGAGHSK	4	953.484	25120	69124	12666	14135	7826450	7793860	10073100	7928950					17133		16860	16705					17323		16796	16704	51.3513	51.8307	51.2778	51.2533	48.6288	48.96	48.8468	48.7958
2642	2616	RNA processing	RBM15	RBM15	%686	putative RNA-binding protein 15 isoform 2	Q96T37	http://www.phosphosite.org/proteinAction.do?id=5957&showAllSites=true	107	SSRDRYNsDNDRSSR			DRYNS*DNDRSSR	2	782.81	32280	48679	79764	51371	122228	123794	6686	5898						3330											15.0961	15.0119	15.2096	15.4926	13.0087	13.2242	12.9951	13.1728
1098	1090	Chromatin, DNA-binding, DNA repair or DNA replication protein	RFC1	RFC1	%245	replication factor C subunit 1 isoform 2	P35251	http://www.phosphosite.org/proteinAction.do?id=5829&showAllSites=true	128	TKKARKDtEAGETFS	PKACa		ARKDT*EAGETFSSVQANLSK	3	740.35	18637	41161	3780	3044	429799	391208	14376	27534					13718	13768							13715	13782			40.594	40.768	40.3368	40.6823	39.7273	40.0903	39.875	39.9813
1133	1125	Chromatin, DNA-binding, DNA repair or DNA replication protein	ZNF217	ZNF217	976	zinc finger protein 217	O75362	http://www.phosphosite.org/proteinAction.do?id=5770&showAllSites=true	115	KPRFLSSsEVDSPNV			PRFLSSS*EVDSPNVLTVQK	3	728.363	0	18831	0	0	2187530	2189990	158516	70473						18445								18486			0	54.5098	0	0	51.4758	51.7827	51.5638	51.5273
39	38	Adaptor/scaffold	AHNAK	AHNAK	%212, %216	neuroblast differentiation-associated protein AHNAK isoform 1	Q09666	http://www.phosphosite.org/proteinAction.do?id=6031&showAllSites=true	629	VIRLPSGsGAASPTG, PSGSGAAsPTGSAVD	ERK2		TVIRLPSGS*GAAS*PTGSAVDIRAGAISASGPELQGAGHSK	3	1297.63														18271
40	39	Adaptor/scaffold	AHNAK	AHNAK	%212, %216	neuroblast differentiation-associated protein AHNAK isoform 1	Q09666	http://www.phosphosite.org/proteinAction.do?id=6031&showAllSites=true	629	VIRLPSGsGAASPTG, PSGSGAAsPTGSAVD	ERK2		TVIRLPSGS*GAAS*PTGSAVDIRAGAISASGPELQGAGHSK	4	973.475												15207	19665	18552	17595	17863						18045	17447	17376
41	40	Adaptor/scaffold	AHNAK	AHNAK	%212, %216	neuroblast differentiation-associated protein AHNAK isoform 1	Q09666	http://www.phosphosite.org/proteinAction.do?id=6031&showAllSites=true	629	VIRLPSGsGAASPTG, PSGSGAAsPTGSAVD	ERK2		TVIRLPSGS*GAAS*PTGSAVDIRAGAISASGPELQGAGHSK	4	973.475														18319	17806	18985						18045	17447	17859
42	41	Adaptor/scaffold	AHNAK	AHNAK	%212, %216	neuroblast differentiation-associated protein AHNAK isoform 1	Q09666	http://www.phosphosite.org/proteinAction.do?id=6031&showAllSites=true	629	VIRLPSGsGAASPTG, PSGSGAAsPTGSAVD	ERK2		TVIRLPSGS*GAAS*PTGSAVDIRAGAISASGPELQGAGHSK	4	973.475														19607		31016						18045
43	42	Adaptor/scaffold	AHNAK	AHNAK	%212, %216	neuroblast differentiation-associated protein AHNAK isoform 1	Q09666	http://www.phosphosite.org/proteinAction.do?id=6031&showAllSites=true	629	VIRLPSGsGAASPTG, PSGSGAAsPTGSAVD	ERK2		TVIRLPSGS*GAAS*PTGSAVDIRAGAISASGPELQGAGHSK	4	973.475														19715								19347
44	43	Adaptor/scaffold	AHNAK	AHNAK	%212, %216	neuroblast differentiation-associated protein AHNAK isoform 1	Q09666	http://www.phosphosite.org/proteinAction.do?id=6031&showAllSites=true	629	VIRLPSGsGAASPTG, PSGSGAAsPTGSAVD	ERK2		TVIRLPSGS*GAAS*PTGSAVDIRAGAISASGPELQGAGHSK	4	973.475														31522
45	44	Adaptor/scaffold	AHNAK	AHNAK	%212, %216	neuroblast differentiation-associated protein AHNAK isoform 1	Q09666	http://www.phosphosite.org/proteinAction.do?id=6031&showAllSites=true	629	VIRLPSGsGAASPTG, PSGSGAAsPTGSAVD	ERK2		TVIRLPSGS*GAAS*PTGSAVDIRAGAISASGPELQGAGHSK	4	973.475														20592								19347
46	45	Adaptor/scaffold	AHNAK	AHNAK	%212, %216, %218	neuroblast differentiation-associated protein AHNAK isoform 1	Q09666	http://www.phosphosite.org/proteinAction.do?id=6031&showAllSites=true	629	VIRLPSGsGAASPTG, PSGSGAAsPTGSAVD, GSGAASPtGSAVDIR	ERK2		TVIRLPSGS*GAAS*PT*GSAVDIRAGAISASGPELQGAGHSK	3	1324.29													18497	18442								18486
47	46	Adaptor/scaffold	AHNAK	AHNAK	%212, %216, %220	neuroblast differentiation-associated protein AHNAK isoform 1	Q09666	http://www.phosphosite.org/proteinAction.do?id=6031&showAllSites=true	629	VIRLPSGsGAASPTG, PSGSGAAsPTGSAVD, GAASPTGsAVDIRAG	ERK2		TVIRLPSGS*GAAS*PTGS*AVDIRAGAISASGPELQGAGHSK	3	1324.29	0	0	0	0	82103	56096	31984	27523					18472												0	0	0	0	51.4217	51.6243	51.4547	51.5273
769	764	Cell cycle regulation	DNAJC2	DNAJC2	%47	dnaJ homolog subfamily C member 2 isoform 2	Q99543	http://www.phosphosite.org/proteinAction.do?id=16718&showAllSites=true	72	KRRNRNAsASFQELE			NAS*ASFQELEDKK	2	773.843	7538810	6702730	9357700	9249420	6616200	6260790	427853	325015	10585	10496	10018	10128	13044	13100	12604	12532	10657	10571	10075	10189	13085	13152	12643	12571	38.0098	37.9835	37.8223	38.1308	38.1662	38.527	38.2412	38.2712	2.445	2.717
49	48	Adaptor/scaffold	AHNAK	AHNAK	%212, %218	neuroblast differentiation-associated protein AHNAK isoform 1	Q09666	http://www.phosphosite.org/proteinAction.do?id=6031&showAllSites=true	629	VIRLPSGsGAASPTG, GSGAASPtGSAVDIR			TVIRLPSGS*GAASPT*GSAVDIRAGAISASGPELQGAGHSK	3	1297.63													18166		17688								17468
50	49	Adaptor/scaffold	AHNAK	AHNAK	%212, %218	neuroblast differentiation-associated protein AHNAK isoform 1	Q09666	http://www.phosphosite.org/proteinAction.do?id=6031&showAllSites=true	629	VIRLPSGsGAASPTG, GSGAASPtGSAVDIR			TVIRLPSGS*GAASPT*GSAVDIRAGAISASGPELQGAGHSK	4	973.475													19683	17905	19036							18045
51	50	Adaptor/scaffold	AHNAK	AHNAK	%212, %220	neuroblast differentiation-associated protein AHNAK isoform 1	Q09666	http://www.phosphosite.org/proteinAction.do?id=6031&showAllSites=true	629	VIRLPSGsGAASPTG, GAASPTGsAVDIRAG			TVIRLPSGS*GAASPTGS*AVDIRAGAISASGPELQGAGHSK	3	1297.63													18254
52	51	Adaptor/scaffold	AHNAK	AHNAK	%212, 230	neuroblast differentiation-associated protein AHNAK isoform 1	Q09666	http://www.phosphosite.org/proteinAction.do?id=6031&showAllSites=true	629	VIRLPSGsGAASPTG, DIRAGAIsASGPELQ			TVIRLPSGS*GAASPTGSAVDIRAGAIS*ASGPELQGAGHSK	4	973.475																19000								17859
53	52	Adaptor/scaffold	AHNAK	AHNAK	%5780	neuroblast differentiation-associated protein AHNAK isoform 1	Q09666	http://www.phosphosite.org/proteinAction.do?id=6031&showAllSites=true	629	SKKPRHRsNSFSDER	mTOR		HRS*NSFSDEREFSGPSTPTGTL	3	830.362											11775								11818
3647	3618	Transcriptional regulator	TCOF1; TCOF1	treacle; treacle iso6	108; 108	treacle protein isoform b	Q13428; Q13428-6	http://www.phosphosite.org/proteinAction.do?id=5887&showAllSites=true	152; 148	ATPRLAStNSSVLGA; ATPRLAStNSSVLGA			ATPRLAST*NSSVLGADLPSSM#K	3	767.038	29304	11285	0	0	872725	1050060	33430	72850					15795	15825							15832	15861			45.9822	46.1915	0	0	44.9385	45.2707	45.1482	45.1278
55	54	Adaptor/scaffold	AHNAK	AHNAK	%5780	neuroblast differentiation-associated protein AHNAK isoform 1	Q09666	http://www.phosphosite.org/proteinAction.do?id=6031&showAllSites=true	629	SKKPRHRsNSFSDER	mTOR		HRS*NSFSDEREFSGPSTPTGTLEFEGGEVSLEGGK	4	952.675												15929	18059		29007	29657				15292	18058			29774
56	55	Adaptor/scaffold	AHNAK	AHNAK	%5780	neuroblast differentiation-associated protein AHNAK isoform 1	Q09666	http://www.phosphosite.org/proteinAction.do?id=6031&showAllSites=true	629	SKKPRHRsNSFSDER	mTOR		HRS*NSFSDEREFSGPSTPTGTLEFEGGEVSLEGGK	4	952.675												25119			17914
1131	1123	Chromatin, DNA-binding, DNA repair or DNA replication protein	ZNF217	ZNF217	974	zinc finger protein 217	O75362	http://www.phosphosite.org/proteinAction.do?id=5770&showAllSites=true	115	PPKPRFLsSSEVDSP			PRFLS*SSEVDSPNVLTVQK	2	1092.04	15391	0	5963	0	435931	497025	28326	25125					18444	18447								18486			55.8153	0	54.6198	0	51.4758	51.7827	51.5638	51.5832
58	57	Adaptor/scaffold	AHNAK	AHNAK	%5780	neuroblast differentiation-associated protein AHNAK isoform 1	Q09666	http://www.phosphosite.org/proteinAction.do?id=6031&showAllSites=true	629	SKKPRHRsNSFSDER	mTOR		PRHRS*NSFSDEREFSGPSTPTGTLEFEGGEVSLEGGK	4	1015.96										15200	14235			17038				15086																4.982
59	58	Adaptor/scaffold	AHNAK	AHNAK	%5780	neuroblast differentiation-associated protein AHNAK isoform 1	Q09666	http://www.phosphosite.org/proteinAction.do?id=6031&showAllSites=true	629	SKKPRHRsNSFSDER	mTOR		PRHRS*NSFSDEREFSGPSTPTGTLEFEGGEVSLEGGK	4	1015.96										15013																								4.84
2006	1988	Protease	DDI2	DDI2	%194	protein DDI1 homolog 2	Q5TDH0	http://www.phosphosite.org/proteinAction.do?id=17247&showAllSites=true	45	QERIRLFsADPFDLE			LFS*ADPFDLEAQAK	2	816.371	54595	63691	19836	10827	910722	772753	61586	45654	23050	22852				25412			23036	22846				25432			73.8363	73.7143	73.792	73.7107	69.9018	70.025	69.7918	70.0368	2.587	2.973
61	60	Adaptor/scaffold	AHNAK	AHNAK	%5780	neuroblast differentiation-associated protein AHNAK isoform 1	Q09666	http://www.phosphosite.org/proteinAction.do?id=6031&showAllSites=true	629	SKKPRHRsNSFSDER	mTOR		PRHRS*NSFSDEREFSGPSTPTGTLEFEGGEVSLEGGK	5	812.972	2479370	1744700	635452	485991	15146000	17496500	29603200	29298800					16921	17292	28656	16306					16987				50.9527	50.8162	50.756	50.9357	47.816	48.0317	47.9677	47.9142
3646	3617	Transcriptional regulator	TCOF1; TCOF1	treacle; treacle iso6	%107; %107	treacle protein isoform b	Q13428; Q13428-6	http://www.phosphosite.org/proteinAction.do?id=5887&showAllSites=true	152; 148	KATPRLAsTNSSVLG; KATPRLAsTNSSVLG			LAS*TNSSVLGADLPSSM#K	2	937.434	9030	0	16639	9595	702281	757180	38273	49364					16364	16369							16378	16407			47.7262	0	47.703	47.7142	46.32	46.6313	46.4958	46.4003
63	62	Adaptor/scaffold	AHNAK	AHNAK	%5780	neuroblast differentiation-associated protein AHNAK isoform 1	Q09666	http://www.phosphosite.org/proteinAction.do?id=6031&showAllSites=true	629	SKKPRHRsNSFSDER	mTOR		PRHRS*NSFSDEREFSGPSTPTGTLEFEGGEVSLEGGK	5	812.972	2479370	1744700	635452	485991	15146000	17496500	29603200	29298800							29893	17021									50.9527	50.8162	50.756	50.9357	47.816	48.0317	47.9677	47.9142
64	63	Adaptor/scaffold	AHNAK	AHNAK	%5780	neuroblast differentiation-associated protein AHNAK isoform 1	Q09666	http://www.phosphosite.org/proteinAction.do?id=6031&showAllSites=true	629	SKKPRHRsNSFSDER	mTOR		PRHRS*NSFSDEREFSGPSTPTGTLEFEGGEVSLEGGK	5	812.972	2479370	1744700	635452	485991	15146000	17496500	29603200	29298800							16949	30986									50.9527	50.8162	50.756	50.9357	47.816	48.0317	47.9677	47.9142
65	64	Adaptor/scaffold	AHNAK	AHNAK	%5780	neuroblast differentiation-associated protein AHNAK isoform 1	Q09666	http://www.phosphosite.org/proteinAction.do?id=6031&showAllSites=true	629	SKKPRHRsNSFSDER	mTOR		PRHRS*NSFSDEREFSGPSTPTGTLEFEGGEVSLEGGK	5	812.972	2479370	1744700	635452	485991	15146000	17496500	29603200	29298800							16693	28638									50.9527	50.8162	50.756	50.9357	47.816	48.0317	47.9677	47.9142
66	65	Adaptor/scaffold	AHNAK	AHNAK	%5780	neuroblast differentiation-associated protein AHNAK isoform 1	Q09666	http://www.phosphosite.org/proteinAction.do?id=6031&showAllSites=true	629	SKKPRHRsNSFSDER	mTOR		PRHRS*NSFSDEREFSGPSTPTGTLEFEGGEVSLEGGK	5	812.972	2479370	1744700	635452	485991	15146000	17496500	29603200	29298800							28828	28282									50.9527	50.8162	50.756	50.9357	47.816	48.0317	47.9677	47.9142
67	66	Adaptor/scaffold	AHNAK	AHNAK	%5780	neuroblast differentiation-associated protein AHNAK isoform 1	Q09666	http://www.phosphosite.org/proteinAction.do?id=6031&showAllSites=true	629	SKKPRHRsNSFSDER	mTOR		PRHRS*NSFSDEREFSGPSTPTGTLEFEGGEVSLEGGK	5	812.972	2479370	1744700	635452	485991	15146000	17496500	29603200	29298800							26546	28949									50.9527	50.8162	50.756	50.9357	47.816	48.0317	47.9677	47.9142
68	67	Adaptor/scaffold	AHNAK	AHNAK	%5780	neuroblast differentiation-associated protein AHNAK isoform 1	Q09666	http://www.phosphosite.org/proteinAction.do?id=6031&showAllSites=true	629	SKKPRHRsNSFSDER	mTOR		S*NSFSDEREFSGPSTPTGTL	2	1098.46	13344	54269	169314	159617	0	0	0	0			14920								14947						52.8415	52.9515	52.907	53.0715	0	0	0	0
1109	1101	Chromatin, DNA-binding, DNA repair or DNA replication protein	ZBTB11	ZBTB11	511	zinc finger and BTB domain-containing protein 11	O95625	http://www.phosphosite.org/proteinAction.do?id=8733&showAllSites=true	119	RSRLRQRsVNEGAYI			QRS*VNEGAYIRLHK	4	438.474	44035	26527	4248	0	317207	323698	21230	18750						10092								10086			29.3483	29.5877	27.4188	0	30.408	30.7882	30.6052	30.7237
4031	3998	Unknown function	DCAF15	DCAF15	359	DDB1- and CUL4-associated factor 15	Q66K64	http://www.phosphosite.org/proteinAction.do?id=2613588&showAllSites=true	66	GSRCRAHsEPLALCG			CRAHS*EPLALCGETAPRDSPPASEAPASEPGYVNYTK	4	1017.21	30582	0	12867	0	213674	297860	19437	19002					14120								14135				42.9275	0	42.6557	0	40.9173	41.3048	41.1192	41.22
2876	2849	Receptor, channel, transporter or cell surface protein	KPNA2	KPNA2	%54	importin subunit alpha-2	P52292	http://www.phosphosite.org/proteinAction.do?id=6483&showAllSites=true	58	MLKRRNVsSFPDDAT			RRNVS*SFPDDATSPLQENRNNQGTVNWSVDDIVK	4	985.466	7197	12259	7497	8254	689556	1004100	74304	55707					19110	19186	18321						19003		18350		54.8973	56.3948	55.164	56.0033	52.588	52.9012	52.7278	52.6683
72	71	Adaptor/scaffold	AHNAK	AHNAK	%5780	neuroblast differentiation-associated protein AHNAK isoform 1	Q09666	http://www.phosphosite.org/proteinAction.do?id=6031&showAllSites=true	629	SKKPRHRsNSFSDER	mTOR		S*NSFSDEREFSGPSTPTGTLEFEGGEVSLEGGK	3	1172.18	9388890	10703800	13380600	10407600	3429460	5064720	1741690	1771850	19712	18594	17973	17935	21386	22068	20914	20906	18721	18656	17529	17596		20922	20282	20190	60.8507	60.9367	60.7842	60.9262	57.5925	57.9972	57.5017	57.5553	5.605	5.897
3643	3614	Transcriptional regulator	TCOF1; TCOF1	treacle; treacle iso6	%107; %107	treacle protein isoform b	Q13428; Q13428-6	http://www.phosphosite.org/proteinAction.do?id=5887&showAllSites=true	152; 148	KATPRLAsTNSSVLG; KATPRLAsTNSSVLG			ATPRLAS*TNSSVLGADLPSSMK	3	761.707	0	14953	4714	0	1250570	1110490	114918	56463					18043	18053							18058	18066			0	54.813	53.0277	0	50.4448	50.7372	50.6175	50.576
3645	3616	Transcriptional regulator	TCOF1; TCOF1	treacle; treacle iso6	%107; %107	treacle protein isoform b	Q13428; Q13428-6	http://www.phosphosite.org/proteinAction.do?id=5887&showAllSites=true	152; 148	KATPRLAsTNSSVLG; KATPRLAsTNSSVLG			LAS*TNSSVLGADLPSSMK	2	929.437	16944	21325	4905	0	1047240	1024080	73940	73467					19216	19203							19234	19221			55.6973	55.75	55.8593	0	53.3745	53.6352	53.4863	53.5517
1484	1473	Enzyme, misc.	DHX36	DHX36	%161	probable ATP-dependent RNA helicase DHX36 isoform 2	Q9H2U1	http://www.phosphosite.org/proteinAction.do?id=10516&showAllSites=true	115	MFRIRNRsYIDRDSE			NRS*YIDRDSEYLLQENEPDGTLDQK	3	1026.79	248442	339438	116682	152179	2176960	1619880	160635	152699	14505	14472	13631	13699	16633		16115		14521	14498	13687	13738	16672		16145		48.9235	49.1703	48.9833	49.0722	47.0363	47.363	47.2225	47.1738	5.47	5.165
1368	1359	Cytoskeletal protein	LMNA; LMNA	lamin A/C; lamin A/C iso2	%406; %406	prelamin-A/C isoform 2	P02545; P02545-2	http://www.phosphosite.org/proteinAction.do?id=5787&showAllSites=true	74; 65	RGRASSHsSQTQGGG; RGRASSHsSQTQGGG			GRASSHS*SQTQGGGSVTKK	4	485.73	902995	572517	568896	583723	1664150	3673360	202985	227060						2717								2715			13.5405	13.5491	13.3127	13.4503	11.681	11.7077	11.4678	11.5759
1342	1333	Cytoskeletal protein	LMNA; LMNA	lamin A/C; lamin A/C iso2	%404; %404	prelamin-A/C isoform 2	P02545; P02545-2	http://www.phosphosite.org/proteinAction.do?id=5787&showAllSites=true	74; 65	RSRGRASsHSSQTQG; RSRGRASsHSSQTQG	Akt1; Akt1		SRGRASS*HSSQTQGGGSVTKK	4	546.513	11782	17585	0	0	450070	1274120	25724	107770					2612	2605							2607	2610			12.7423	12.712	0	0	11.4298	11.4512	11.3163	11.4215
4337	4304	Unknown function	RSRC2; RSRC2	RSRC2; RSRC2 iso4	%104, %105; %45, %46	arginine/serine-rich coiled-coil protein 2	Q7L4I2; NP_937992	http://www.phosphosite.org/proteinAction.do?id=17282&showAllSites=true	51; 44	KGRERLNsSENGEDR, GRERLNSsENGEDRH; KGRERLNsSENGEDR, GRERLNSsENGEDRH			LNS*S*ENGEDRHK	2	773.29	50968	64158	1076	86344	117181	81349	0	8070	2207		2145	2259	3207				2219		2186	2266	3195				14.7118	14.7231	14.3318	15.1786	12.8534	12.9661	0	12.9552	2.192
3566	3537	Transcriptional regulator	SP100	SP100	223	nuclear autoantigen Sp-100 isoform 1	P23497	http://www.phosphosite.org/proteinAction.do?id=9249&showAllSites=true	100	AKRKDTTsDKDDSLG			RKDTTS*DKDDSLGSQQTNEQCAQK	4	705.808	0	9319	9082	11136	601737	730389	68907	36413						5627	5305							5655	5293		0	17.4108	16.7433	17.1317	18.9858	19.4588	19.0575	19.2622
783	778	Cell cycle regulation	MRE11A; MRE11A	MRE11A; MRE11A iso2	668; 640	double-strand break repair protein MRE11A isoform 2	P49959; P49959-2	http://www.phosphosite.org/proteinAction.do?id=2944&showAllSites=true	81; 78	KTDQRWSsTSSSKIM; KTDQRWSsTSSSKIM			TDQRWSS*TSSSK	2	725.304	0	0	0	0	65542	73361	0	5958					5747								5736				0	0	0	0	19.5462	20.0102	0	19.8308
81	80	Adaptor/scaffold	AHNAK	AHNAK	%5780	neuroblast differentiation-associated protein AHNAK isoform 1	Q09666	http://www.phosphosite.org/proteinAction.do?id=6031&showAllSites=true	629	SKKPRHRsNSFSDER	mTOR		S*NSFSDEREFSGPSTPTGTLEFEGGEVSLEGGK	3	1172.18	9388890	10703800	13380600	10407600	3429460	5064720	1741690	1771850	20524	21597	19155	19662		27865	22632	29425	21322	20499	19377	19759		29062	21206	29655	60.8507	60.9367	60.7842	60.9262	57.5925	57.9972	57.5017	57.5553	4.875	5.075
608	605	Apoptosis	AKT1S1	PRAS40	%266	proline-rich AKT1 substrate 1	Q96B36	http://www.phosphosite.org/proteinAction.do?id=6306&showAllSites=true	29	LPRPRLNtSDFQKLK	Akt1	14-3-3 beta, 14-3-3 eta	LNT*SDFQK	2	516.723	23864800	18161300	26656700	26025700	6312640	7087080	1156910	26786	6286	6273	6007	6101	9183	9312	8864	8837	6361	6335	6048	6142	9222	9351	8905	8875	25.7817	25.6318	25.5812	25.7927	28.4187	28.9098	28.4975	27.6563	2.16	2.339
1135	1127	Chromatin, DNA-binding, DNA repair or DNA replication protein	ZNF384	ZNF384	234	zinc finger protein 384 isoform c	Q8TF68	http://www.phosphosite.org/proteinAction.do?id=18267&showAllSites=true	63	TYRCRMCsLTFYSKS			M#CS*LTFYSK	2	616.74	76621	78915	44558	3490	155374	158650	13421	0		12308		11762	14982							11764	14975				42.8098	42.9147	42.5952	44.8883	42.8383	43.1932	42.9888	0		1.548
343	342	Adaptor/scaffold	IRS2	IRS2	%1149	insulin receptor substrate 2	Q9Y4H2	http://www.phosphosite.org/proteinAction.do?id=6018&showAllSites=true	137	GGRRRHSsETFSSTT			RHSS*ETFSSTTTVTPVSPSFAHNPK	4	696.326	962984	1379600	518466	736163	1029790	53468	64826	36406		10836								10907							38.9453	38.9892	38.7945	38.7382	37.5442	38.0623	37.8082	37.8433		2.694
2005	1987	Protease	DDI2	DDI2	%194	protein DDI1 homolog 2	Q5TDH0	http://www.phosphosite.org/proteinAction.do?id=17247&showAllSites=true	45	QERIRLFsADPFDLE			IRLFS*ADPFDLEAQAK	3	634.312	54707	46504	16759	10304	703913	826874	77600	67318		22359			24530	24449	23859	23786		22367			24566	24489	23852	23779	72.4247	72.1088	72.0957	72.175	67.1127	67.35	66.9628	67.2153		3.814
1487	1476	Enzyme, misc.	DHX36	DHX36	162	probable ATP-dependent RNA helicase DHX36 isoform 2	Q9H2U1	http://www.phosphosite.org/proteinAction.do?id=10516&showAllSites=true	115	FRIRNRSyIDRDSEY			M#FRIRNRSY*IDRDSEYLLQENEPDGTLDQK	4	950.195	0	0	0	0	421977	628016	53007	41272						16290								16323			0	0	0	0	46.1093	46.4247	46.3393	46.2397
4404	4371	Unknown function	ZBTB1	ZBTB1	306	zinc finger and BTB domain-containing protein 1 isoform 1	Q9Y2K1	http://www.phosphosite.org/proteinAction.do?id=18379&showAllSites=true	82	TGSRKSStVESEIAS			YRGDTSQAADDSASTTGSRKSST*VESEIASEEK	4	883.39	20570	39788	4823	5874	672486	422994	48882	54542						11075											31.7567	31.9478	31.8803	32.0888	33.0513	33.3272	33.288	33.4108
88	87	Adaptor/scaffold	AHNAK	AHNAK	%5780	neuroblast differentiation-associated protein AHNAK isoform 1	Q09666	http://www.phosphosite.org/proteinAction.do?id=6031&showAllSites=true	629	SKKPRHRsNSFSDER	mTOR		S*NSFSDEREFSGPSTPTGTLEFEGGEVSLEGGK	3	1172.18	9388890	10703800	13380600	10407600	3429460	5064720	1741690	1771850			25153	21449			29696	24660			25108	20703			29964	23443	60.8507	60.9367	60.7842	60.9262	57.5925	57.9972	57.5017	57.5553
2007	1989	Protease	DDI2	DDI2	%194	protein DDI1 homolog 2	Q5TDH0	http://www.phosphosite.org/proteinAction.do?id=17247&showAllSites=true	45	QERIRLFsADPFDLE			REQERIRLFS*ADPFDLEAQAK	4	650.572	8479	0	0	0	322294	308821	13084	50667					20666	20653								20733			59.7823	0	0	0	57.0508	57.3552	56.8567	57.177
3564	3535	Transcriptional regulator	SP100	SP100	221	nuclear autoantigen Sp-100 isoform 1	P23497	http://www.phosphosite.org/proteinAction.do?id=9249&showAllSites=true	100	INAKRKDtTSDKDDS			RKDT*TSDKDDSLGSQQTNEQCAQK	3	940.742	0	0	0	0	211399	225347	0	21462					5513	5636							5526	5655			0	0	0	0	18.9858	19.4588	0	19.2622
2052	2034	Protease	USP37	USP37	211	ubiquitin carboxyl-terminal hydrolase 37	Q86T82	http://www.phosphosite.org/proteinAction.do?id=15197&showAllSites=true	110	KRKRMIStGSELNED			RMIST*GSELNEDYPK	3	607.269	13211	15172	6684	2357	339730	241441	30577	25672					13909								13904				41.0792	41.0523	40.863	41.1697	40.1983	40.504	40.3663	40.4707
3635	3606	Transcriptional regulator	TCF3	E2A iso2	%529, %530	transcription factor E2-alpha isoform E47	P15923-2	http://www.phosphosite.org/proteinAction.do?id=7338&showAllSites=true	67	KAPRARTsSTDEVLS, APRARTSsTDEVLSL			APRARTS*S*TDEVLSLEEK	3	716.991	8895	0	11548	19183	284170	376732	28841	38898					13680	13737							13694	13761			40.4792	0	40.203	40.1727	39.6717	40.0395	39.875	39.9813
1485	1474	Enzyme, misc.	DHX36	DHX36	162	probable ATP-dependent RNA helicase DHX36 isoform 2	Q9H2U1	http://www.phosphosite.org/proteinAction.do?id=10516&showAllSites=true	115	FRIRNRSyIDRDSEY			IRNRSY*IDRDSEYLLQENEPDGTLDQK	3	1116.52	251901	199063	70100	79799	840856	784305	81325	97946	13560		12798		15583	15653							15643	15672			46.2082	46.5497	46.3412	46.1985	44.4667	44.7897	44.5513	44.6507	2.792
3814	3784	Translation	RPS6	S6	%235, %236, %241	40S ribosomal protein S6	P62753	http://www.phosphosite.org/proteinAction.do?id=1040&showAllSites=true	29	IAKRRRLsSLRASTS, AKRRRLSsLRASTSK, LSSLRAStSKSESSQ	Akt1, Akt2, PKACa, PKCA, PKCD, PPP5C, RSK2, p70S6K, p70S6Kb, p90RSK		RLS*S*LRAST*SKSESSQK	3	697.967	1135110	875440	387948	341321	590881	730875	68461	75556		6031			8637								7689				24.7407	24.8917	24.7827	24.7222	26.9588	27.382	27.16	27.2553		2.038
2659	2633	RNA processing	SLBP	SLBP	%111, 114	histone RNA hairpin-binding protein	Q14493	http://www.phosphosite.org/proteinAction.do?id=14755&showAllSites=true	31	FGRERKSsSGSSDSK, ERKSSSGsSDSKESM			LLINDFGRERKSS*SGS*SDSK	3	781.684	322214	291964	30018	31967	3001960	2495430	280131	314470					13403												39.8007	39.6702	39.4565	39.6098	38.5788	38.9405	38.7652	38.86
4376	4343	Unknown function	SPATS2	SPATS2	%386	spermatogenesis-associated serine-rich protein 2	Q86XZ4	http://www.phosphosite.org/proteinAction.do?id=21248&showAllSites=true	60	STRSRCSsVTSVSLS			SRCSS*VTSVSLSSPSDASAASSSTCASPPSLTSANKK	4	935.675	164556	102988	89339	65587	416820	467233	46660	49891				10720													39.9778	39.5443	39.5853	39.7375	38.6338	38.8342	38.6617	38.7525
4025	3992	Unknown function	CENPO	CENPO	%35	centromere protein O isoform 2	Q9BU64	http://www.phosphosite.org/proteinAction.do?id=11999&showAllSites=true	34	VSRSRKQsEELQSVQ			SRKQS*EELQSVQAQEGALGTK	3	785.383	102741	104787	65544	50439	1917240	1539710	232903	177016	9367	9272	8886	9002	11724	11775	11351	11300	9397	9290	8899	9013	11742	11808	11362	11311	34.3787	34.2628	34.1927	34.5175	34.8013	35.1468	35.0575	35.1268	3.638	3.876
838	833	Cell cycle regulation	TPX2	TPX2	%499	targeting protein for Xklp2	Q9ULW0	http://www.phosphosite.org/proteinAction.do?id=6009&showAllSites=true	86	KNRIRMPtKEDEEED			IRMPT*KEDEEEDEPVVIK	3	746.352	128183	102043	29552	22128	88763	61685	8810	0		11762	11224	11276						11789							41.5725	41.489	41.2415	41.5082	40.0393	40.3442	40.3663	0		2.744
1483	1472	Enzyme, misc.	DHX36	DHX36	%161	probable ATP-dependent RNA helicase DHX36 isoform 2	Q9H2U1	http://www.phosphosite.org/proteinAction.do?id=10516&showAllSites=true	115	MFRIRNRsYIDRDSE			IRNRS*YIDRDSEYLLQENEPDGTLDQK	4	837.644	858584	684473	209250	279039	3610300	3824040	393261	490995	13528	13556	12827	12797		15633		15028	13555		12826	12814		15672		15045	46.2082	46.5497	46.3412	46.1985	44.4117	44.7897	44.5513	44.6507	4.009	3.5
3783	3753	Translation	EIF4B	eIF4B	%422, %425	eukaryotic translation initiation factor 4B	P23588	http://www.phosphosite.org/proteinAction.do?id=1088&showAllSites=true	69	RERSRTGsESSQTGT, SRTGSESsQTGTSTT	Akt1, p70S6K, p90RSK	eIF3-alpha	SRTGS*ESS*QTGTSTTSSR	2	988.883	427384	407929	863121	633708	121631	126483	16054	13412				2690	4145	4267						2686					16.0237	15.7229	15.8674	16.2483	15.39	15.7423	15.4385	15.6204
315	314	Adaptor/scaffold	IRS1	IRS1	%1100, %1101	insulin receptor substrate 1	P35568	http://www.phosphosite.org/proteinAction.do?id=855&showAllSites=true	132	QGCRRRHsSETFSST, GCRRRHSsETFSSTP	PKCT, p70S6K		RRHS*S*ETFSSTPSATR	3	656.277	36799	22495	38096	49301	145343	158259	14926	20486						6862								6873			20.3065	19.7703	19.9975	20.2718	22.169	22.5777	22.345	22.3938
3159	3131	Secreted protein	HDGFRP2; HDGFRP2	HDGF2; HDGF2 iso2	%454; %454	hepatoma-derived growth factor-related protein 2 isoform 1	Q7Z4V5; Q7Z4V5-2	http://www.phosphosite.org/proteinAction.do?id=6210&showAllSites=true	74; 74	VERTRKRsEGFSMDR; VERTRKRsEGFSMDR			KRS*EGFSM#DR	3	436.852	721852	11927	1544910	1675920	81768	74297	10925	8173	3152	3161	2879		4906					3177			4917				17.0192	16.5044	16.5962	16.9872	16.6193	17.0563	16.783	16.8433	2.145	2.67
2660	2634	RNA processing	SLBP	SLBP	%111, 114	histone RNA hairpin-binding protein	Q14493	http://www.phosphosite.org/proteinAction.do?id=14755&showAllSites=true	31	FGRERKSsSGSSDSK, ERKSSSGsSDSKESM			LLINDFGRERKSS*SGS*SDSK	4	586.515	152312	159834	18122	25869	464635	481611	67125	49301		11140															39.8007	39.5443	39.3973	39.6098	38.5263	38.9405	38.8187	38.9122		2.176
2480	2454	RNA processing	HNRNPL; HNRNPL	hnRNP L; hnRNP L iso3	%32; %63	heterogeneous nuclear ribonucleoprotein L isoform b	P14866; NP_001524	http://www.phosphosite.org/proteinAction.do?id=8885&showAllSites=true	60; 64	RAPKRLKtDNAGDQH; RAPKRLKtDNAGDQH			RLKT*DNAGDQHGGGGGGGGGAGAAGGGGGGENYDDPHK	5	692.496	80915	36811	25174	46764	316547	328557	36230	44281					5698								5715				17.1673	17.5645	16.6943	17.1317	19.4927	19.8992	19.5565	19.7137
3608	3579	Transcriptional regulator	TAF3; TAF3	TAF140; TAF140 iso2	%199; %256	transcription initiation factor TFIID subunit 3	Q5VWG9; AAH62352	http://www.phosphosite.org/proteinAction.do?id=6342&showAllSites=true	104; 86	MKRPRLLsTKGDTLD; MKRPRLLsTKGDTLD			LLS*TKGDTLDVVLLEAREPLSSINTQK	3	1007.54	352688	360324	76012	87081	1471300	1037780	139199	174022	22995			21386	24817												73.7698	73.5173	73.4647	73.4625	67.9102	68.185	67.7552	67.9718	1.787
3610	3581	Transcriptional regulator	TAF3; TAF3	TAF140; TAF140 iso2	%200; %257	transcription initiation factor TFIID subunit 3	Q5VWG9; AAH62352	http://www.phosphosite.org/proteinAction.do?id=6342&showAllSites=true	104; 86	KRPRLLStKGDTLDV; KRPRLLStKGDTLDV			LLST*KGDTLDVVLLEAREPLSSINTQK	4	755.903	91123	108980	28114	4137	214332	184390	17524	32685	23000	22782	21421	21405	24826	24763			23015	22783	21434	21417	24858	24783			73.7698	73.5173	73.4647	72.9318	67.9102	68.185	67.7552	68.031	5.397	5.652
3611	3582	Transcriptional regulator	TAF3; TAF3	TAF140; TAF140 iso2	%200; %257	transcription initiation factor TFIID subunit 3	Q5VWG9; AAH62352	http://www.phosphosite.org/proteinAction.do?id=6342&showAllSites=true	104; 86	KRPRLLStKGDTLDV; KRPRLLStKGDTLDV			LLST*KGDTLDVVLLEAREPLSSINTQK	4	755.903	91123	108980	28114	4137	214332	184390	17524	32685	22979								23015								73.7698	73.5173	73.4647	72.9318	67.9102	68.185	67.7552	68.031	4.559
2479	2453	RNA processing	HNRNPL; HNRNPL	hnRNP L; hnRNP L iso3	%32; %63	heterogeneous nuclear ribonucleoprotein L isoform b	P14866; NP_001524	http://www.phosphosite.org/proteinAction.do?id=8885&showAllSites=true	60; 64	RAPKRLKtDNAGDQH; RAPKRLKtDNAGDQH			RLKT*DNAGDQHGGGGGGGGGAGAAGGGGGGENYDDPHK	4	865.368	22703	16541	22991	12654	433444	373479	49180	52846					5691	5795	5474	5478					5715	5823	5461	5474	17.1673	17.5128	16.6943	17.0822	19.4927	19.8992	19.5028	19.7137
109	108	Adaptor/scaffold	AHNAK	AHNAK	%5780	neuroblast differentiation-associated protein AHNAK isoform 1	Q09666	http://www.phosphosite.org/proteinAction.do?id=6031&showAllSites=true	629	SKKPRHRsNSFSDER	mTOR		S*NSFSDEREFSGPSTPTGTLEFEGGEVSLEGGK	3	1172.18	9388890	10703800	13380600	10407600	3429460	5064720	1741690	1771850							24144	27937							23243	28568	60.8507	60.9367	60.7842	60.9262	57.5925	57.9972	57.5017	57.5553
1374	1365	Cytoskeletal protein	LMNA; LMNA	lamin A/C; lamin A/C iso2	%406, %409; %406, %409	prelamin-A/C isoform 2	P02545; P02545-2	http://www.phosphosite.org/proteinAction.do?id=5787&showAllSites=true	74; 65	RGRASSHsSQTQGGG, ASSHSSQtQGGGSVT; RGRASSHsSQTQGGG, ASSHSSQtQGGGSVT			GRASSHS*SQT*QGGGSVTKK	4	505.722	12260	211109	10827	379717	127969	76878	13050	0					3082								3090				14.7751	14.9587	15.0936	15.5457	12.5947	12.6974	12.5049	0
111	110	Adaptor/scaffold	AHNAK	AHNAK	%5780	neuroblast differentiation-associated protein AHNAK isoform 1	Q09666	http://www.phosphosite.org/proteinAction.do?id=6031&showAllSites=true	629	SKKPRHRsNSFSDER	mTOR		S*NSFSDEREFSGPSTPTGTLEFEGGEVSLEGGK	3	1172.18	9388890	10703800	13380600	10407600	3429460	5064720	1741690	1771850							27004	26324							25994	25606	60.8507	60.9367	60.7842	60.9262	57.5925	57.9972	57.5017	57.5553
112	111	Adaptor/scaffold	AHNAK	AHNAK	%5780	neuroblast differentiation-associated protein AHNAK isoform 1	Q09666	http://www.phosphosite.org/proteinAction.do?id=6031&showAllSites=true	629	SKKPRHRsNSFSDER	mTOR		S*NSFSDEREFSGPSTPTGTLEFEGGEVSLEGGK	3	1172.18	9388890	10703800	13380600	10407600	3429460	5064720	1741690	1771850							26819	25515							25994		60.8507	60.9367	60.7842	60.9262	57.5925	57.9972	57.5017	57.5553
113	112	Adaptor/scaffold	AHNAK	AHNAK	%5780	neuroblast differentiation-associated protein AHNAK isoform 1	Q09666	http://www.phosphosite.org/proteinAction.do?id=6031&showAllSites=true	629	SKKPRHRsNSFSDER	mTOR		S*NSFSDEREFSGPSTPTGTLEFEGGEVSLEGGK	3	1172.18	9388890	10703800	13380600	10407600	3429460	5064720	1741690	1771850							26298	27774							25994		60.8507	60.9367	60.7842	60.9262	57.5925	57.9972	57.5017	57.5553
1515	1504	Enzyme, misc.	LCMT1	LCMT1	9	leucine carboxyl methyltransferase 1 isoform b	Q9UIC8	http://www.phosphosite.org/proteinAction.do?id=19148&showAllSites=true	38	ATRQRESsITSCCST			QRESS*ITSCCSTSSCDADDEGVRGTCEDASLCK	3	1270.15	148957	82564	31220	30698	229575	228420	32557	26805		8378	7992								7999						31.3458	31.5992	31.4122	31.3828	32.7325	32.9533	32.8522	33.0328		2.827
1475	1465	Endoplasmic reticulum or golgi	P4HA1	P4HA1	364	prolyl 4-hydroxylase subunit alpha-1 isoform 1 precursor	P13674	http://www.phosphosite.org/proteinAction.do?id=3290883&showAllSites=true	61	KPRLRRAtISNPITG			RAT*ISNPITGDLETVHYR	3	708.347	12921	8913	0	4684	243264	152400	25880	0					17230	17223							17239	17268			51.4643	50.4743	0	51.443	48.4263	48.7555	48.6398	0
116	115	Adaptor/scaffold	AHNAK	AHNAK	%5780	neuroblast differentiation-associated protein AHNAK isoform 1	Q09666	http://www.phosphosite.org/proteinAction.do?id=6031&showAllSites=true	629	SKKPRHRsNSFSDER	mTOR		S*NSFSDEREFSGPSTPTGTLEFEGGEVSLEGGK	4	879.385														20882
117	116	Adaptor/scaffold	AHNAK	AHNAK	%5780, %5790	neuroblast differentiation-associated protein AHNAK isoform 1	Q09666	http://www.phosphosite.org/proteinAction.do?id=6031&showAllSites=true	629	SKKPRHRsNSFSDER, FSDEREFsGPSTPTG	mTOR		S*NSFSDEREFS*GPSTPTGTLEFEGGEVSLEGGK	3	1198.83																23292
118	117	Adaptor/scaffold	AHNAK	AHNAK	%5780, %5793	neuroblast differentiation-associated protein AHNAK isoform 1	Q09666	http://www.phosphosite.org/proteinAction.do?id=6031&showAllSites=true	629	SKKPRHRsNSFSDER, EREFSGPsTPTGTLE	mTOR		S*NSFSDEREFSGPS*TPTGTLEFEGGEVSLEGGK	3	1198.83												18870			31352	21914							31228	21910
119	118	Adaptor/scaffold	AHNAK	AHNAK	%5780, %5793, %5794	neuroblast differentiation-associated protein AHNAK isoform 1	Q09666	http://www.phosphosite.org/proteinAction.do?id=6031&showAllSites=true	629	SKKPRHRsNSFSDER, EREFSGPsTPTGTLE, REFSGPStPTGTLEF	ERK2, mTOR		S*NSFSDEREFSGPS*T*PTGTLEFEGGEVSLEGGK	3	1225.49	6407	0	7162	5665	0	0	0	0			25159	25086							25108						90.316	0	90.3438	90.6235	0	0	0	0
120	119	Adaptor/scaffold	AHNAK	AHNAK	%5780, %5793, %5794	neuroblast differentiation-associated protein AHNAK isoform 1	Q09666	http://www.phosphosite.org/proteinAction.do?id=6031&showAllSites=true	629	SKKPRHRsNSFSDER, EREFSGPsTPTGTLE, REFSGPStPTGTLEF	ERK2, mTOR		S*NSFSDEREFSGPS*T*PTGTLEFEGGEVSLEGGK	3	1225.49	6407	0	7162	5665	0	0	0	0				25109													90.316	0	90.3438	90.6235	0	0	0	0
121	120	Adaptor/scaffold	AHNAK	AHNAK	%5780, %5793, %5796	neuroblast differentiation-associated protein AHNAK isoform 1	Q09666	http://www.phosphosite.org/proteinAction.do?id=6031&showAllSites=true	629	SKKPRHRsNSFSDER, EREFSGPsTPTGTLE, FSGPSTPtGTLEFEG	mTOR		S*NSFSDEREFSGPS*TPT*GTLEFEGGEVSLEGGK	3	1225.49												25131
122	121	Adaptor/scaffold	AHNAK	AHNAK	%5780, %5793, %5798	neuroblast differentiation-associated protein AHNAK isoform 1	Q09666	http://www.phosphosite.org/proteinAction.do?id=6031&showAllSites=true	629	SKKPRHRsNSFSDER, EREFSGPsTPTGTLE, GPSTPTGtLEFEGGE	mTOR		S*NSFSDEREFSGPS*TPTGT*LEFEGGEVSLEGGK	3	1225.49											25132
1563	1552	Enzyme, misc.	TRIT1	TRIT1	431	tRNA dimethylallyltransferase, mitochondrial precursor	Q9H3H1	http://www.phosphosite.org/proteinAction.do?id=12018&showAllSites=true	53	KKRRRLDsDAVNTIE			RRRLDS*DAVNTIESQSVSPDHNK	4	676.825	33701	23293	6774	4812	1576660	1536990	207022	188905					11809	11859	11434	11400					11847	11892	11446	11416	35.2117	35.4788	34.67	35.1938	35.0592	35.3588	35.272	35.4062
124	123	Adaptor/scaffold	AHNAK	AHNAK	%5780, %5794	neuroblast differentiation-associated protein AHNAK isoform 1	Q09666	http://www.phosphosite.org/proteinAction.do?id=6031&showAllSites=true	629	SKKPRHRsNSFSDER, REFSGPStPTGTLEF	ERK2, mTOR		S*NSFSDEREFSGPST*PTGTLEFEGGEVSLEGGK	3	1198.83										19529	18461			23270	22073	21462		19223	18117				21794	21910										4.162
125	124	Adaptor/scaffold	AHNAK	AHNAK	%5780, %5794	neuroblast differentiation-associated protein AHNAK isoform 1	Q09666	http://www.phosphosite.org/proteinAction.do?id=6031&showAllSites=true	629	SKKPRHRsNSFSDER, REFSGPStPTGTLEF	ERK2, mTOR		S*NSFSDEREFSGPST*PTGTLEFEGGEVSLEGGK	3	1198.83															21859	23316							21794
126	125	Adaptor/scaffold	AHNAK	AHNAK	%5780, %5794	neuroblast differentiation-associated protein AHNAK isoform 1	Q09666	http://www.phosphosite.org/proteinAction.do?id=6031&showAllSites=true	629	SKKPRHRsNSFSDER, REFSGPStPTGTLEF	ERK2, mTOR		S*NSFSDEREFSGPST*PTGTLEFEGGEVSLEGGK	3	1198.83															23827
127	126	Adaptor/scaffold	AHNAK	AHNAK	%5780, %5794	neuroblast differentiation-associated protein AHNAK isoform 1	Q09666	http://www.phosphosite.org/proteinAction.do?id=6031&showAllSites=true	629	SKKPRHRsNSFSDER, REFSGPStPTGTLEF	ERK2, mTOR		S*NSFSDEREFSGPST*PTGTLEFEGGEVSLEGGK	4	899.376												18172								18100
128	127	Adaptor/scaffold	AHNAK	AHNAK	%5780, %5796	neuroblast differentiation-associated protein AHNAK isoform 1	Q09666	http://www.phosphosite.org/proteinAction.do?id=6031&showAllSites=true	629	SKKPRHRsNSFSDER, FSGPSTPtGTLEFEG	mTOR		S*NSFSDEREFSGPSTPT*GTLEFEGGEVSLEGGK	3	1198.83													22378								22783
3612	3583	Transcriptional regulator	TAF3; TAF3	TAF140; TAF140 iso2	%200; %257	transcription initiation factor TFIID subunit 3	Q5VWG9; AAH62352	http://www.phosphosite.org/proteinAction.do?id=6342&showAllSites=true	104; 86	KRPRLLStKGDTLDV; KRPRLLStKGDTLDV			RPRLLST*KGDTLDVVLLEAREPLSSINTQK	4	858.217	0	0	0	0	354685	245884	37445	38938						21722											0	0	0	0	59.833	60.0873	59.8173	59.8928
1468	1459	Cytoskeletal protein	ZFC3H1; ZFC3H1	PSRC2; PSRC2 iso5	%1046; %1055	zinc finger C3H1 domain-containing protein	O60293; BAA25472	http://www.phosphosite.org/proteinAction.do?id=13471&showAllSites=true	226; 218	SSRERRRsFLESNYF; SSRERRRsFLESNYF			RRS*FLESNYFTKPNLK	4	520.765	3830630	4136390	806648	1264420	1030800	698716	125167	106328	13094	13050	12325	12354	14859	14922			13135	13091	12385	12394	14891	14958			44.9953	45.1755	44.9433	44.8883	42.625	43.0322	42.7738	42.9343	2.591	2.516
131	130	Adaptor/scaffold	AHNAK	AHNAK	%5782	neuroblast differentiation-associated protein AHNAK isoform 1	Q09666	http://www.phosphosite.org/proteinAction.do?id=6031&showAllSites=true	629	KPRHRSNsFSDEREF			HRSNS*FSDEREFSGPSTPTGTL	3	830.362	0	0	69973	161150	0	0	33649	51897				11855													0	0	43.1663	43.2868	0	0	41.9805	41.9705
132	131	Adaptor/scaffold	AHNAK	AHNAK	%5782	neuroblast differentiation-associated protein AHNAK isoform 1	Q09666	http://www.phosphosite.org/proteinAction.do?id=6031&showAllSites=true	629	KPRHRSNsFSDEREF			HRSNS*FSDEREFSGPSTPTGTLEFEGGEVSLEGGK	3	1269.9										16102	15336	15372	18033	18034				16157	15199	15250	18058	18087												3.346
133	132	Adaptor/scaffold	AHNAK	AHNAK	%5782	neuroblast differentiation-associated protein AHNAK isoform 1	Q09666	http://www.phosphosite.org/proteinAction.do?id=6031&showAllSites=true	629	KPRHRSNsFSDEREF			HRSNS*FSDEREFSGPSTPTGTLEFEGGEVSLEGGK	4	952.675									18060		15881						17293		15199														3.615
134	133	Adaptor/scaffold	AHNAK	AHNAK	%5782	neuroblast differentiation-associated protein AHNAK isoform 1	Q09666	http://www.phosphosite.org/proteinAction.do?id=6031&showAllSites=true	629	KPRHRSNsFSDEREF			HRSNS*FSDEREFSGPSTPTGTLEFEGGEVSLEGGK	5	762.341										16132						17410		16157																3.88
135	134	Adaptor/scaffold	AHNAK	AHNAK	%5782	neuroblast differentiation-associated protein AHNAK isoform 1	Q09666	http://www.phosphosite.org/proteinAction.do?id=6031&showAllSites=true	629	KPRHRSNsFSDEREF			PRHRSNS*FSDEREFSGPSTPTGTLEFEGGEVSLEGGK	4	1015.96												14348			16587	16537
136	135	Adaptor/scaffold	AHNAK	AHNAK	%5782	neuroblast differentiation-associated protein AHNAK isoform 1	Q09666	http://www.phosphosite.org/proteinAction.do?id=6031&showAllSites=true	629	KPRHRSNsFSDEREF			PRHRSNS*FSDEREFSGPSTPTGTLEFEGGEVSLEGGK	5	812.972															31230	28401
1553	1542	Enzyme, misc.	TATDN2	TATDN2	80	putative deoxyribonuclease TATDN2	Q93075	http://www.phosphosite.org/proteinAction.do?id=5940&showAllSites=true	85	SSRRRNNsSSSFSPH			NNS*SSSFSPHFLGPGVGGAASK	3	728.995	73415	75803	44700	27320	467121	337837	67014	40184		15094	14294							15107	14275						50.8307	50.8782	50.818	50.8747	48.2247	48.6017	48.4832	48.4315		2.322
2699	2673	RNA processing	SRRM2	SRm300	%1419	serine/arginine repetitive matrix protein 2	Q9UQ35	http://www.phosphosite.org/proteinAction.do?id=3140&showAllSites=true	300	RTPSRERsSSASSPE			TPSRERS*SSASSPEMK	2	908.898	58353	45077	10030	0	59297	54846	9493	5790						4893											16.6241	16.3993	16.3071	0	17.0055	17.384	17.0692	17.2478
139	138	Adaptor/scaffold	AHNAK	AHNAK	%5782	neuroblast differentiation-associated protein AHNAK isoform 1	Q09666	http://www.phosphosite.org/proteinAction.do?id=6031&showAllSites=true	629	KPRHRSNsFSDEREF			SNS*FSDEREFSGPSTPTGTL	2	1098.46												14976								15019
140	139	Adaptor/scaffold	AHNAK	AHNAK	%5782	neuroblast differentiation-associated protein AHNAK isoform 1	Q09666	http://www.phosphosite.org/proteinAction.do?id=6031&showAllSites=true	629	KPRHRSNsFSDEREF			SNS*FSDEREFSGPSTPTGTLEFEGGEVSLEGGK	3	1172.18									27185		23725	20791		21029	24220	20683	27112		24419	19759		20922	23243	20190									3.84
141	140	Adaptor/scaffold	AHNAK	AHNAK	%5782	neuroblast differentiation-associated protein AHNAK isoform 1	Q09666	http://www.phosphosite.org/proteinAction.do?id=6031&showAllSites=true	629	KPRHRSNsFSDEREF			SNS*FSDEREFSGPSTPTGTLEFEGGEVSLEGGK	3	1172.18														30689		30096						30452		29655
142	141	Adaptor/scaffold	AHNAK	AHNAK	%5782	neuroblast differentiation-associated protein AHNAK isoform 1	Q09666	http://www.phosphosite.org/proteinAction.do?id=6031&showAllSites=true	629	KPRHRSNsFSDEREF			SNS*FSDEREFSGPSTPTGTLEFEGGEVSLEGGK	3	1172.18																23818								23443
143	142	Adaptor/scaffold	AHNAK	AHNAK	%5782	neuroblast differentiation-associated protein AHNAK isoform 1	Q09666	http://www.phosphosite.org/proteinAction.do?id=6031&showAllSites=true	629	KPRHRSNsFSDEREF			SNS*FSDEREFSGPSTPTGTLEFEGGEVSLEGGK	3	1172.18																26141								25606
144	143	Adaptor/scaffold	AHNAK	AHNAK	%5782	neuroblast differentiation-associated protein AHNAK isoform 1	Q09666	http://www.phosphosite.org/proteinAction.do?id=6031&showAllSites=true	629	KPRHRSNsFSDEREF			SNS*FSDEREFSGPSTPTGTLEFEGGEVSLEGGK	3	1172.18																27308								28568
145	144	Adaptor/scaffold	AHNAK	AHNAK	%5782	neuroblast differentiation-associated protein AHNAK isoform 1	Q09666	http://www.phosphosite.org/proteinAction.do?id=6031&showAllSites=true	629	KPRHRSNsFSDEREF			SNS*FSDEREFSGPSTPTGTLEFEGGEVSLEGGK	3	1172.18																24615								23443
1565	1554	Enzyme, misc.	TRIT1	TRIT1	431, %441	tRNA dimethylallyltransferase, mitochondrial precursor	Q9H3H1	http://www.phosphosite.org/proteinAction.do?id=12018&showAllSites=true	53	KKRRRLDsDAVNTIE, VNTIESQsVSPDHNK			RLDS*DAVNTIESQS*VSPDHNK	3	824.686	19505	27605	3048	0	227227	204633	29448	0						15070								15084			43.556	43.8525	43.7685	0	42.9435	43.3505	43.0983	0
147	146	Adaptor/scaffold	AHNAK	AHNAK	%5782, %5790	neuroblast differentiation-associated protein AHNAK isoform 1	Q09666	http://www.phosphosite.org/proteinAction.do?id=6031&showAllSites=true	629	KPRHRSNsFSDEREF, FSDEREFsGPSTPTG			SNS*FSDEREFS*GPSTPTGTLEFEGGEVSLEGGK	3	1198.83									19768						23382																		4.114
148	147	Adaptor/scaffold	AHNAK	AHNAK	%5782, %5793	neuroblast differentiation-associated protein AHNAK isoform 1	Q09666	http://www.phosphosite.org/proteinAction.do?id=6031&showAllSites=true	629	KPRHRSNsFSDEREF, EREFSGPsTPTGTLE			HRSNS*FSDEREFSGPS*TPTGTLEFEGGEVSLEGGK	3	1296.55											15621
149	148	Adaptor/scaffold	AHNAK	AHNAK	%5782, %5793	neuroblast differentiation-associated protein AHNAK isoform 1	Q09666	http://www.phosphosite.org/proteinAction.do?id=6031&showAllSites=true	629	KPRHRSNsFSDEREF, EREFSGPsTPTGTLE			PRHRSNS*FSDEREFSGPS*TPTGTLEFEGGEVSLEGGK	5	828.965													17431
150	149	Adaptor/scaffold	AHNAK	AHNAK	%5782, %5793	neuroblast differentiation-associated protein AHNAK isoform 1	Q09666	http://www.phosphosite.org/proteinAction.do?id=6031&showAllSites=true	629	KPRHRSNsFSDEREF, EREFSGPsTPTGTLE			SNS*FSDEREFSGPS*TPTGTLEFEGGEVSLEGGK	3	1198.83									19744	19414	24439	18311				22121	19244	19223		18100				21910									4.2	4.643
151	150	Adaptor/scaffold	AHNAK	AHNAK	%5782, %5793	neuroblast differentiation-associated protein AHNAK isoform 1	Q09666	http://www.phosphosite.org/proteinAction.do?id=6031&showAllSites=true	629	KPRHRSNsFSDEREF, EREFSGPsTPTGTLE			SNS*FSDEREFSGPS*TPTGTLEFEGGEVSLEGGK	3	1198.83											18677					23671
152	151	Adaptor/scaffold	AHNAK	AHNAK	%5782, %5794	neuroblast differentiation-associated protein AHNAK isoform 1	Q09666	http://www.phosphosite.org/proteinAction.do?id=6031&showAllSites=true	629	KPRHRSNsFSDEREF, REFSGPStPTGTLEF	ERK2		HRSNS*FSDEREFSGPST*PTGTLEFEGGEVSLEGGK	3	1296.55													18659		18049						18688		18077
153	152	Adaptor/scaffold	AHNAK	AHNAK	%5782, %5794	neuroblast differentiation-associated protein AHNAK isoform 1	Q09666	http://www.phosphosite.org/proteinAction.do?id=6031&showAllSites=true	629	KPRHRSNsFSDEREF, REFSGPStPTGTLEF	ERK2		HRSNS*FSDEREFSGPST*PTGTLEFEGGEVSLEGGK	4	972.666										16559		15728																						4.438
154	153	Adaptor/scaffold	AHNAK	AHNAK	%5782, %5794	neuroblast differentiation-associated protein AHNAK isoform 1	Q09666	http://www.phosphosite.org/proteinAction.do?id=6031&showAllSites=true	629	KPRHRSNsFSDEREF, REFSGPStPTGTLEF	ERK2		SNS*FSDEREFSGPST*PTGTLEFEGGEVSLEGGK	3	1198.83	318183	323435	430846	460057	0	0	138107	0	19288	19809	18202	18549		22201	21610	21681	19244	19223	18117	18100		22581	21794	21910	62.3622	62.5727	62.6158	62.4687	0	0	61.1027	0	5.233	4.61
155	154	Adaptor/scaffold	AHNAK	AHNAK	%5782, %5794	neuroblast differentiation-associated protein AHNAK isoform 1	Q09666	http://www.phosphosite.org/proteinAction.do?id=6031&showAllSites=true	629	KPRHRSNsFSDEREF, REFSGPStPTGTLEF	ERK2		SNS*FSDEREFSGPST*PTGTLEFEGGEVSLEGGK	3	1198.83	318183	323435	430846	460057	0	0	138107	0	19458	19765		18046		22240	21533	22463	19244	19223		18100		22581	21794	21910	62.3622	62.5727	62.6158	62.4687	0	0	61.1027	0	4.844	4.318
156	155	Adaptor/scaffold	AHNAK	AHNAK	%5782, %5794	neuroblast differentiation-associated protein AHNAK isoform 1	Q09666	http://www.phosphosite.org/proteinAction.do?id=6031&showAllSites=true	629	KPRHRSNsFSDEREF, REFSGPStPTGTLEF	ERK2		SNS*FSDEREFSGPST*PTGTLEFEGGEVSLEGGK	3	1198.83	318183	323435	430846	460057	0	0	138107	0		20080		18808		22573	22988	22850		19223		18100			21794	21910	62.3622	62.5727	62.6158	62.4687	0	0	61.1027	0		3.674
157	156	Adaptor/scaffold	AHNAK	AHNAK	%5782, %5794	neuroblast differentiation-associated protein AHNAK isoform 1	Q09666	http://www.phosphosite.org/proteinAction.do?id=6031&showAllSites=true	629	KPRHRSNsFSDEREF, REFSGPStPTGTLEF	ERK2		SNS*FSDEREFSGPST*PTGTLEFEGGEVSLEGGK	3	1198.83	318183	323435	430846	460057	0	0	138107	0				18630			31310	23078				18100			31228	21910	62.3622	62.5727	62.6158	62.4687	0	0	61.1027	0
158	157	Adaptor/scaffold	AHNAK	AHNAK	%5782, %5794	neuroblast differentiation-associated protein AHNAK isoform 1	Q09666	http://www.phosphosite.org/proteinAction.do?id=6031&showAllSites=true	629	KPRHRSNsFSDEREF, REFSGPStPTGTLEF	ERK2		SNS*FSDEREFSGPST*PTGTLEFEGGEVSLEGGK	3	1198.83	318183	323435	430846	460057	0	0	138107	0				19143			27615	27317							27787	26130	62.3622	62.5727	62.6158	62.4687	0	0	61.1027	0
159	158	Adaptor/scaffold	AHNAK	AHNAK	%5782, %5794	neuroblast differentiation-associated protein AHNAK isoform 1	Q09666	http://www.phosphosite.org/proteinAction.do?id=6031&showAllSites=true	629	KPRHRSNsFSDEREF, REFSGPStPTGTLEF	ERK2		SNS*FSDEREFSGPST*PTGTLEFEGGEVSLEGGK	3	1198.83	318183	323435	430846	460057	0	0	138107	0							22291	23940									62.3622	62.5727	62.6158	62.4687	0	0	61.1027	0
160	159	Adaptor/scaffold	AHNAK	AHNAK	%5782, %5796	neuroblast differentiation-associated protein AHNAK isoform 1	Q09666	http://www.phosphosite.org/proteinAction.do?id=6031&showAllSites=true	629	KPRHRSNsFSDEREF, FSGPSTPtGTLEFEG			HRSNS*FSDEREFSGPSTPT*GTLEFEGGEVSLEGGK	3	1296.55										16521		15647		18642	18221			16535		15664		18675	18077											4.034
161	160	Adaptor/scaffold	AHNAK	AHNAK	%5782, %5796	neuroblast differentiation-associated protein AHNAK isoform 1	Q09666	http://www.phosphosite.org/proteinAction.do?id=6031&showAllSites=true	629	KPRHRSNsFSDEREF, FSGPSTPtGTLEFEG			SNS*FSDEREFSGPSTPT*GTLEFEGGEVSLEGGK	3	1198.83											18445	25099	22298	22460	22491	21446			18117		22783		21794	21910
162	161	Adaptor/scaffold	AHNAK	AHNAK	%5782, %5796	neuroblast differentiation-associated protein AHNAK isoform 1	Q09666	http://www.phosphosite.org/proteinAction.do?id=6031&showAllSites=true	629	KPRHRSNsFSDEREF, FSGPSTPtGTLEFEG			SNS*FSDEREFSGPSTPT*GTLEFEGGEVSLEGGK	3	1198.83											25210				22790	22653							21794	21910
163	162	Adaptor/scaffold	AHNAK	AHNAK	%5782, %5796	neuroblast differentiation-associated protein AHNAK isoform 1	Q09666	http://www.phosphosite.org/proteinAction.do?id=6031&showAllSites=true	629	KPRHRSNsFSDEREF, FSGPSTPtGTLEFEG			SNS*FSDEREFSGPSTPT*GTLEFEGGEVSLEGGK	3	1198.83															23530
164	163	Adaptor/scaffold	AHNAK	AHNAK	%5784	neuroblast differentiation-associated protein AHNAK isoform 1	Q09666	http://www.phosphosite.org/proteinAction.do?id=6031&showAllSites=true	629	RHRSNSFsDEREFSG			HRSNSFS*DEREFSGPSTPTGTLEFEGGEVSLEGGK	4	952.675										16081		15688			31275	28801		16157		15292			31256	29774										5.408
165	164	Adaptor/scaffold	AHNAK	AHNAK	%5784	neuroblast differentiation-associated protein AHNAK isoform 1	Q09666	http://www.phosphosite.org/proteinAction.do?id=6031&showAllSites=true	629	RHRSNSFsDEREFSG			HRSNSFS*DEREFSGPSTPTGTLEFEGGEVSLEGGK	4	952.675										16095		16812			28281			16157		15559														4.456
166	165	Adaptor/scaffold	AHNAK	AHNAK	%5784	neuroblast differentiation-associated protein AHNAK isoform 1	Q09666	http://www.phosphosite.org/proteinAction.do?id=6031&showAllSites=true	629	RHRSNSFsDEREFSG			HRSNSFS*DEREFSGPSTPTGTLEFEGGEVSLEGGK	4	952.675												25126
167	166	Adaptor/scaffold	AHNAK	AHNAK	%5784	neuroblast differentiation-associated protein AHNAK isoform 1	Q09666	http://www.phosphosite.org/proteinAction.do?id=6031&showAllSites=true	629	RHRSNSFsDEREFSG			HRSNSFS*DEREFSGPSTPTGTLEFEGGEVSLEGGK	5	762.341										16140								16157																3.745
168	167	Adaptor/scaffold	AHNAK	AHNAK	%5784	neuroblast differentiation-associated protein AHNAK isoform 1	Q09666	http://www.phosphosite.org/proteinAction.do?id=6031&showAllSites=true	629	RHRSNSFsDEREFSG			PRHRSNSFS*DEREFSGPSTPTGTLEFEGGEVSLEGGK	4	1015.96													16925								16987
169	168	Adaptor/scaffold	AHNAK	AHNAK	%5784	neuroblast differentiation-associated protein AHNAK isoform 1	Q09666	http://www.phosphosite.org/proteinAction.do?id=6031&showAllSites=true	629	RHRSNSFsDEREFSG			RHRSNSFS*DEREFSGPSTPTGTLEFEGGEVSLEGGK	4	991.7																16380
170	169	Adaptor/scaffold	AHNAK	AHNAK	%5784	neuroblast differentiation-associated protein AHNAK isoform 1	Q09666	http://www.phosphosite.org/proteinAction.do?id=6031&showAllSites=true	629	RHRSNSFsDEREFSG			SNSFS*DER	2	511.185																6766								6776
171	170	Adaptor/scaffold	AHNAK	AHNAK	%5784	neuroblast differentiation-associated protein AHNAK isoform 1	Q09666	http://www.phosphosite.org/proteinAction.do?id=6031&showAllSites=true	629	RHRSNSFsDEREFSG			SNSFS*DEREFSGPSTPTGTLEFEGGEVSLEGGK	3	1172.18										21325	20430	20517			23534	29219		20499	19377	19759			22109	29655										4.417
172	171	Adaptor/scaffold	AHNAK	AHNAK	%5784	neuroblast differentiation-associated protein AHNAK isoform 1	Q09666	http://www.phosphosite.org/proteinAction.do?id=6031&showAllSites=true	629	RHRSNSFsDEREFSG			SNSFS*DEREFSGPSTPTGTLEFEGGEVSLEGGK	3	1172.18																28610								29655
173	172	Adaptor/scaffold	AHNAK	AHNAK	%5784	neuroblast differentiation-associated protein AHNAK isoform 1	Q09666	http://www.phosphosite.org/proteinAction.do?id=6031&showAllSites=true	629	RHRSNSFsDEREFSG			SNSFS*DEREFSGPSTPTGTLEFEGGEVSLEGGK	3	1172.18																26912								25606
3117	3090	Receptor, channel, transporter or cell surface protein	UBR4; UBR4	UBR4; UBR4 iso3	%1760; %1760	E3 ubiquitin-protein ligase UBR4	Q5T4S7; Q5T4S7-3	http://www.phosphosite.org/proteinAction.do?id=18080&showAllSites=true	574; 572	ESLVRHAsTSSPADK; ESLVRHAsTSSPADK			HAS*TSSPADK	2	540.721	18667	53623	43602	52527	1183000	1358760	141649	205412					2617	2621	2457	2461					2733	2736	2563	2534	12.8085	12.5318	12.1727	12.542	11.7321	11.7604	11.6312	11.6916
175	174	Adaptor/scaffold	AHNAK	AHNAK	%5784, %5793	neuroblast differentiation-associated protein AHNAK isoform 1	Q09666	http://www.phosphosite.org/proteinAction.do?id=6031&showAllSites=true	629	RHRSNSFsDEREFSG, EREFSGPsTPTGTLE			SNSFS*DEREFSGPS*TPTGTLEFEGGEVSLEGGK	3	1198.83																23019
176	175	Adaptor/scaffold	AHNAK	AHNAK	%5784, %5794	neuroblast differentiation-associated protein AHNAK isoform 1	Q09666	http://www.phosphosite.org/proteinAction.do?id=6031&showAllSites=true	629	RHRSNSFsDEREFSG, REFSGPStPTGTLEF	ERK2		SNSFS*DEREFSGPST*PTGTLEFEGGEVSLEGGK	3	1198.83															23511	31029
177	176	Adaptor/scaffold	AHNAK	AHNAK	%5784, %5794	neuroblast differentiation-associated protein AHNAK isoform 1	Q09666	http://www.phosphosite.org/proteinAction.do?id=6031&showAllSites=true	629	RHRSNSFsDEREFSG, REFSGPStPTGTLEF	ERK2		SNSFS*DEREFSGPST*PTGTLEFEGGEVSLEGGK	3	1198.83															25085	27376								26130
3164	3136	Secreted protein	HDGFRP2; HDGFRP2	HDGF2; HDGF2 iso2	%454; %454	hepatoma-derived growth factor-related protein 2 isoform 1	Q7Z4V5; Q7Z4V5-2	http://www.phosphosite.org/proteinAction.do?id=6210&showAllSites=true	74; 74	VERTRKRsEGFSMDR; VERTRKRsEGFSMDR			KRS*EGFSM#DRK	3	479.55	3078160	28349	3988730	2982060	11119000	14288800	1733610	1816920					5534												15.871	16.3481	15.7678	16.0512	13.981	14.2204	14.0385	14.1566
179	178	Adaptor/scaffold	AHNAK	AHNAK	%5784, %5796	neuroblast differentiation-associated protein AHNAK isoform 1	Q09666	http://www.phosphosite.org/proteinAction.do?id=6031&showAllSites=true	629	RHRSNSFsDEREFSG, FSGPSTPtGTLEFEG			SNSFS*DEREFSGPSTPT*GTLEFEGGEVSLEGGK	3	1198.83															22584	26682
180	179	Adaptor/scaffold	AHNAK	AHNAK	%5784, %5796	neuroblast differentiation-associated protein AHNAK isoform 1	Q09666	http://www.phosphosite.org/proteinAction.do?id=6031&showAllSites=true	629	RHRSNSFsDEREFSG, FSGPSTPtGTLEFEG			SNSFS*DEREFSGPSTPT*GTLEFEGGEVSLEGGK	4	899.376	18245	34280	39291	35377	0	0	0	0				18098								18100					62.675	62.632	62.695	62.4687	0	0	0	0
181	180	Adaptor/scaffold	AHNAK	AHNAK	%5784, %5798	neuroblast differentiation-associated protein AHNAK isoform 1	Q09666	http://www.phosphosite.org/proteinAction.do?id=6031&showAllSites=true	629	RHRSNSFsDEREFSG, GPSTPTGtLEFEGGE	mTOR		HRSNSFS*DEREFSGPSTPTGT*LEFEGGEVSLEGGK	3	1296.55																18149
388	387	Adaptor/scaffold	IRS2	IRS2	%365	insulin receptor substrate 2	Q9Y4H2	http://www.phosphosite.org/proteinAction.do?id=6018&showAllSites=true	137	SCRVRTAsEGDGGAA			VRTAS*EGDGGAAAGAAAAGAR	3	622.953	31592	36828	71819	29792	122311	128962	14737	20260					8206	8307							8214				23.2498	22.9205	22.8988	23.3032	25.8252	26.193	25.9855	25.9705
1486	1475	Enzyme, misc.	DHX36	DHX36	162	probable ATP-dependent RNA helicase DHX36 isoform 2	Q9H2U1	http://www.phosphosite.org/proteinAction.do?id=10516&showAllSites=true	115	FRIRNRSyIDRDSEY			MFRIRNRSY*IDRDSEYLLQENEPDGTLDQK	4	946.197	0	0	0	0	402563	483136	82934	44307						16955								16974			0	0	0	0	47.816	48.0317	48.0165	48.0153
1330	1321	Cytoskeletal protein	LMNA; LMNA	lamin A/C; lamin A/C iso2	%403, %407, %409; %403, %407, %409	prelamin-A/C isoform 2	P02545; P02545-2	http://www.phosphosite.org/proteinAction.do?id=5787&showAllSites=true	74; 65	QRSRGRAsSHSSQTQ, GRASSHSsQTQGGGS, ASSHSSQtQGGGSVT; QRSRGRAsSHSSQTQ, GRASSHSsQTQGGGS, ASSHSSQtQGGGSVT			AS*SHSS*QT*QGGGSVTKK	2	943.858	39373	0	32595	52911	21525	19777	0	2957					3760												15.7685	0	15.7179	16.0029	14.2599	14.5448	0	14.4426
3489	3460	Transcriptional regulator	NKRF	NKRF	35	NF-kappa-B-repressing factor isoform 1	O15226	http://www.phosphosite.org/proteinAction.do?id=14510&showAllSites=true	78	KGQKRHLsTCDGQNP			RHLS*TCDGQNPPKK	4	430.202	42491	0	69272	0	300566	316577	41499	43950					4040								4035				15.9727	0	15.8169	0	15.0604	15.466	15.1449	15.2088
3508	3479	Transcriptional regulator	PSME3	PSME3	%24	proteasome activator complex subunit 3 isoform 1	P61289	http://www.phosphosite.org/proteinAction.do?id=14739&showAllSites=true	30	SFRERITsEAEDLVA			ITS*EAEDLVANFFPK	2	880.911	0	0	7120	11003	104267	49907	7503	13846			24466		29415	29383		28726			24458		29466	29323			0	0	85.1775	85.2118	81.8305	81.935	81.864	81.759
187	186	Adaptor/scaffold	AHNAK	AHNAK	%5790	neuroblast differentiation-associated protein AHNAK isoform 1	Q09666	http://www.phosphosite.org/proteinAction.do?id=6031&showAllSites=true	629	FSDEREFsGPSTPTG			SNSFSDEREFS*GPSTPTGTLEFEGGEVSLEGGK	3	1172.18														21443	24161	23231							23243	23443
188	187	Adaptor/scaffold	AHNAK	AHNAK	%5790, %5793	neuroblast differentiation-associated protein AHNAK isoform 1	Q09666	http://www.phosphosite.org/proteinAction.do?id=6031&showAllSites=true	629	FSDEREFsGPSTPTG, EREFSGPsTPTGTLE			HRSNSFSDEREFS*GPS*TPTGTLEFEGGEVSLEGGK	4	972.666											15588								15639
189	188	Adaptor/scaffold	AHNAK	AHNAK	%5790, %5794	neuroblast differentiation-associated protein AHNAK isoform 1	Q09666	http://www.phosphosite.org/proteinAction.do?id=6031&showAllSites=true	629	FSDEREFsGPSTPTG, REFSGPStPTGTLEF	ERK2		HRSNSFSDEREFS*GPST*PTGTLEFEGGEVSLEGGK	4	972.666									16646		15619						16621		15639														4.312
190	189	Adaptor/scaffold	AHNAK	AHNAK	%5790, %5794, %5796	neuroblast differentiation-associated protein AHNAK isoform 1	Q09666	http://www.phosphosite.org/proteinAction.do?id=6031&showAllSites=true	629	FSDEREFsGPSTPTG, REFSGPStPTGTLEF, FSGPSTPtGTLEFEG	ERK2		HRSNSFSDEREFS*GPST*PT*GTLEFEGGEVSLEGGK	4	992.658	24252	7763	31291	22460	0	0	31081	0			16350														56.8782	57.0528	57.0477	57.139	0	0	54.9382	0
191	190	Adaptor/scaffold	AHNAK	AHNAK	%5790, %5796	neuroblast differentiation-associated protein AHNAK isoform 1	Q09666	http://www.phosphosite.org/proteinAction.do?id=6031&showAllSites=true	629	FSDEREFsGPSTPTG, FSGPSTPtGTLEFEG			HRSNSFSDEREFS*GPSTPT*GTLEFEGGEVSLEGGK	4	972.666														18718	18078							18654	18077
192	191	Adaptor/scaffold	AHNAK	AHNAK	%5863	neuroblast differentiation-associated protein AHNAK isoform 1	Q09666	http://www.phosphosite.org/proteinAction.do?id=6031&showAllSites=true	629	ASKKSRLsSSSSNDS			SRLS*SSSSNDSGNK	3	502.546																3384								3395
193	192	Adaptor/scaffold	AHNAK	AHNAK	%5863, %5864	neuroblast differentiation-associated protein AHNAK isoform 1	Q09666	http://www.phosphosite.org/proteinAction.do?id=6031&showAllSites=true	629	ASKKSRLsSSSSNDS, SKKSRLSsSSSNDSG			SRLS*S*SSSNDSGNK	2	793.298													4219	4329							3867	3975
194	193	Adaptor/scaffold	AHNAK	AHNAK	%5864	neuroblast differentiation-associated protein AHNAK isoform 1	Q09666	http://www.phosphosite.org/proteinAction.do?id=6031&showAllSites=true	629	SKKSRLSsSSSNDSG			SRLSS*SSSNDSGNK	2	753.315										2598	2469			3629	3380	3375		2589	2478			3660	3403	3395										2.977
3509	3480	Transcriptional regulator	PSME3	PSME3	%24	proteasome activator complex subunit 3 isoform 1	P61289	http://www.phosphosite.org/proteinAction.do?id=14739&showAllSites=true	30	SFRERITsEAEDLVA			ITS*EAEDLVANFFPK	2	880.911	0	0	7120	11003	104267	49907	7503	13846						29218								29323			0	0	85.1775	85.2118	81.8305	81.935	81.864	81.759
196	195	Adaptor/scaffold	AHNAK	AHNAK	%5864, %5867	neuroblast differentiation-associated protein AHNAK isoform 1	Q09666	http://www.phosphosite.org/proteinAction.do?id=6031&showAllSites=true	629	SKKSRLSsSSSNDSG, SRLSSSSsNDSGNKV			SRLSS*SSS*NDSGNK	2	793.298																3619								3668
752	747	Cell cycle regulation	CIZ1	CIZ1	264	cip1-interacting zinc finger protein isoform 2	Q9ULV3	http://www.phosphosite.org/proteinAction.do?id=13194&showAllSites=true	100	LPAKRLRsSEEPTEK			RLRS*SEEPTEK	2	706.332	24218	14829	27762	30845	645371	637438	101657	91027						4523		4208									16.3739	15.9661	18.4778	18.3108	16.0543	16.4818	16.1439	16.2594
3781	3751	Translation	EIF4B	eIF4B	%422	eukaryotic translation initiation factor 4B	P23588	http://www.phosphosite.org/proteinAction.do?id=1088&showAllSites=true	69	RERSRTGsESSQTGT	Akt1, p70S6K, p90RSK	eIF3-alpha	TGS*ESSQTGTSTTSSR	2	827.334	1017410	457843	827545	723224	340970	389192	61666	47790	2794		2633	2756	4291	4419	4132	4136	2786		2625	2749	4329	4437	4138	4130	16.1729	15.871	16.0143	16.4008	15.8381	16.2008	15.91	16.0261	3.267
199	198	Adaptor/scaffold	AHNAK	AHNAK	%5866, %5867	neuroblast differentiation-associated protein AHNAK isoform 1	Q09666	http://www.phosphosite.org/proteinAction.do?id=6031&showAllSites=true	629	KSRLSSSsSNDSGNK, SRLSSSSsNDSGNKV			SRLSSSS*S*NDSGNK	2	793.298													3799	3897	3598	4044					3867	3975	3676
200	199	Adaptor/scaffold	AHNAK	AHNAK	%5866, %5867	neuroblast differentiation-associated protein AHNAK isoform 1	Q09666	http://www.phosphosite.org/proteinAction.do?id=6031&showAllSites=true	629	KSRLSSSsSNDSGNK, SRLSSSSsNDSGNKV			SRLSSSS*S*NDSGNK	2	793.298															4046
984	976	Chromatin, DNA-binding, DNA repair or DNA replication protein	BABAM1	NBA1	%29	BRISC and BRCA1-A complex member 1	Q9NWV8	http://www.phosphosite.org/proteinAction.do?id=6391&showAllSites=true	37	EPRPRTRsNPEGAED			TRS*NPEGAEDRAVGAQASVGSR	3	765.687	4090190	349177	1366630	3596110	2905440	3002220	860801	17263	5888			5660	8572	8685	8262	8246	5908			5659	8613	8721	8296	8287	24.47	24.6117	24.3793	24.3135	26.8458	27.2712	26.9227	26.9652	2.346
202	201	Adaptor/scaffold	AKAP12	AKAP12	%629	A-kinase anchor protein 12 isoform 1	Q02952	http://www.phosphosite.org/proteinAction.do?id=7607&showAllSites=true	191	RVRRPSEsDKEDELD			RVRRPSES*DKEDELDK	2	1019.98													5642
3490	3461	Transcriptional regulator	NKRF	NKRF	36	NF-kappa-B-repressing factor isoform 1	O15226	http://www.phosphosite.org/proteinAction.do?id=14510&showAllSites=true	78	GQKRHLStCDGQNPP			KRHLST*CDGQNPPK	3	573.266	31005	0	16351	21403	363061	339566	65110	38918					4262												15.9727	0	15.8169	16.1997	15.1124	15.466	15.1449	15.2088
1965	1948	Phosphatase	PFKFB2	PFKFB2	%466	6-phosphofructo-2-kinase/fructose-2,6-biphosphatase 2 isoform b	O60825	http://www.phosphosite.org/proteinAction.do?id=1185&showAllSites=true	58	PVRMRRNsFTPLSSS	AMPKA1, Akt1, PKACa, PPP2CA, RSK2, p70S6K		RNS*FTPLSSSNTIR	2	830.396	2047810	2179450	970510	878831	8604970	8728450	1304060	1226910	11590	11508	10926	10974	13674	13721	13220	13163	11644	11558	10978	11050	13715	13761	13252	13201	40.7688	40.8235	40.6065	40.7543	39.7273	40.0395	39.875	39.9813	1.764	1.906
3770	3740	Translation	EIF4B	eIF4B	%406	eukaryotic translation initiation factor 4B	P23588	http://www.phosphosite.org/proteinAction.do?id=1088&showAllSites=true	69	RPRERHPsWRSEETQ	Pim2		ERHPS*WR	3	349.822	1829610	2625150	2812510	3779320	356196	357460	47143	60506			3265	3362								3379					17.9248	18.2162	17.7533	17.8878	19.2045	19.6193	19.2178	19.4278
3141	3114	Receptor, channel, transporter or cell surface protein	UBR4; UBR4	UBR4; UBR4 iso3	%1762; %1762	E3 ubiquitin-protein ligase UBR4	Q5T4S7; Q5T4S7-3	http://www.phosphosite.org/proteinAction.do?id=18080&showAllSites=true	574; 572	LVRHASTsSPADKAK; LVRHASTsSPADKAK			ISESLVRHASTS*SPADK	3	622.298	483408	534982	98061	91094	9992800	9480780	1554440	1287100	6186				8677				6223				8697				25.372	25.2857	25.4142	25.3562	27.067	27.488	27.2132	27.3105	2.779
4501	4467	Vesicle protein	NDRG1	NDRG1	%346, %356	protein NDRG1	Q92597	http://www.phosphosite.org/proteinAction.do?id=5932&showAllSites=true	43	GTRSRSHtSEGTRSR, GTRSRSHtSEGTRSR	SGK1		SRSHT*SEGTR	2	599.254	4427	13045	2977	7662	7091	8333	787	1526		666															7.8095	7.9497	7.2148	8.2736	5.2359	5.3968	2.5826	2.8086		1.437
208	207	Adaptor/scaffold	AKAP13	AKAP13	%1876	A-kinase anchor protein 13 isoform 1	Q12802	http://www.phosphosite.org/proteinAction.do?id=5723&showAllSites=true	308	QPKERPRsAVLLVDE			ERPRS*AVLLVDETATTPIFANRR	4	673.854	64877	76131	43096	35204	276389	241087	776849	495603	17156	17015			18753	18761	18143	18034	17146	16997			18751	18738	18161	18090	56.3387	56.1677	56.4383	56.1877	52.1672	52.4245	52.2558	52.287	3.541	3.695
209	208	Adaptor/scaffold	AKAP13	AKAP13	%1876	A-kinase anchor protein 13 isoform 1	Q12802	http://www.phosphosite.org/proteinAction.do?id=5723&showAllSites=true	308	QPKERPRsAVLLVDE			ERPRS*AVLLVDETATTPIFANRRSQQSVSLSK	5	728.183	0	0	0	0	23675	56423	130034	98022							17339										0	0	0	0	50.0267	50.5303	50.3102	50.3182
2868	2841	Receptor, channel, transporter or cell surface protein	HNRNPM; HNRNPM	hnRNP M; hnRNP M iso2	204; 165	heterogeneous nuclear ribonucleoprotein M isoform a	P52272; P52272-2	http://www.phosphosite.org/proteinAction.do?id=8716&showAllSites=true	78; 74	LQAGRLGsTVFVANL; QKAGRLGsTVFVANL			AGRLGS*TVFVANLDYK	2	895.946	18946	21463	0	5528	179871	116590	23644	21752					19248	19234											56.8782	58.6828	0	54.8078	53.3745	53.6352	53.4863	53.5517
1516	1505	Enzyme, misc.	LCMT1	LCMT1	9	leucine carboxyl methyltransferase 1 isoform b	Q9UIC8	http://www.phosphosite.org/proteinAction.do?id=19148&showAllSites=true	38	ATRQRESsITSCCST			QRESS*ITSCCSTSSCDADDEGVRGTCEDASLCK	4	952.868	125290	86914	35362	25663	51826	434896	23008	51473		8377				10932								10947			31.3458	31.6593	31.4743	31.3283	32.6257	32.9533	32.9072	33.0328		3.01
212	211	Adaptor/scaffold	AKAP13	AKAP13	%2411	A-kinase anchor protein 13 isoform 1	Q12802	http://www.phosphosite.org/proteinAction.do?id=5723&showAllSites=true	308	RVLFRSNtEEALKGG			VLFRSNT*EEALK	3	496.248															12504
1969	1952	Phosphatase	PFKFB2	PFKFB2	%483	6-phosphofructo-2-kinase/fructose-2,6-biphosphatase 2 isoform b	O60825	http://www.phosphosite.org/proteinAction.do?id=1185&showAllSites=true	58	IRRPRNYsVGSRPLK	Akt1, PKACa, PPP2CA, RSK2, p70S6K	14-3-3 beta	NYS*VGSRPLKPLSPLR	3	622	772754	645104	344177	275863	1980400	2000160	324140	294577		12735	12114	12132	14603	14642	14145	14067		12776	12133	12163	14639	14664	14155	14083	44.3557	44.2568	44.1527	44.1935	41.9997	42.2877	42.1905	42.2397		2.347
272	271	Adaptor/scaffold	DTL	RAMP	%557	denticleless protein homolog	Q9NZJ0	http://www.phosphosite.org/proteinAction.do?id=6421&showAllSites=true	79	RVKRRLDsSCLESVK			RRLDS*SCLESVK	3	510.576	1308660	993024	590139	581538	17571400	15320900	2443960	2621540	7431		7016		9833	9940	9516	9464					9873	9981	9535	9484	28.8567	28.9347	28.499	28.7982	30.0862	30.5255	30.2735	30.3188	2.165
505	504	Adaptor/scaffold	REPS2	REPS2	462, %466	ralBP1-associated Eps domain-containing protein 2 isoform 2	Q8NFH8	http://www.phosphosite.org/proteinAction.do?id=20882&showAllSites=true	72	ARPRSRSySSTSIEE, SRSYSSTsIEEAMKR			SRSY*SSTS*IEEAM#K	2	876.333	0	0	0	0	49549	57785	8397	0					9345								9327				0	0	0	0	28.6795	29.1185	28.8268	0
271	270	Adaptor/scaffold	DTL	RAMP	%557	denticleless protein homolog	Q9NZJ0	http://www.phosphosite.org/proteinAction.do?id=6421&showAllSites=true	79	RVKRRLDsSCLESVK			RRLDS*SCLESVK	2	765.361	392747	270761	144307	147278	2963630	2501200	472813	403706						9942											28.91	28.8767	28.499	28.7982	30.0862	30.5255	30.2735	30.3188
217	216	Adaptor/scaffold	ANK2	ANK2	%3876	ankyrin-2 isoform 3	Q01484	http://www.phosphosite.org/proteinAction.do?id=8302&showAllSites=true	430	KIIRRYVsSEGTEKE			YVS*SEGTEK	2	540.218	33016	41874	35978	50831	244117	200710	225671	244783					5302	5412	5092							5424	5104		17.2673	17.3012	16.9403	17.3803	18.4277	18.8317	18.5478	18.7362
3166	3138	Secreted protein	HDGFRP2; HDGFRP2	HDGF2; HDGF2 iso2	%454; %454	hepatoma-derived growth factor-related protein 2 isoform 1	Q7Z4V5; Q7Z4V5-2	http://www.phosphosite.org/proteinAction.do?id=6210&showAllSites=true	74; 74	VERTRKRsEGFSMDR; VERTRKRsEGFSMDR			KRS*EGFSM#DRK	4	359.914	18055	1675660	1970230	1789340	2263620	2944190	335514	498188	2665		2524	2606	3602	3703	3469	3443			2520		3615	3702	3508	3479	16.6241	15.6225	15.7678	16.0512	13.9274	14.2204	14.0385	14.2152	1.81
3167	3139	Secreted protein	HDGFRP2; HDGFRP2	HDGF2; HDGF2 iso2	%454; %454	hepatoma-derived growth factor-related protein 2 isoform 1	Q7Z4V5; Q7Z4V5-2	http://www.phosphosite.org/proteinAction.do?id=6210&showAllSites=true	74; 74	VERTRKRsEGFSMDR; VERTRKRsEGFSMDR			KRS*EGFSM#DRK	4	359.914	18055	1675660	1970230	1789340	2263620	2944190	335514	498188					3879	3941							3615				16.6241	15.6225	15.7678	16.0512	13.9274	14.2204	14.0385	14.2152
786	781	Cell cycle regulation	NCAPD3	NCAPD3	%1372, %1382	condensin-2 complex subunit D3	P42695	http://www.phosphosite.org/proteinAction.do?id=5835&showAllSites=true	169	KSRHRSRsLGVLPFT, VLPFTLNsGSPEKTC			SRS*LGVLPFTLNS*GSPEK	3	683.653	68643	60085	37614	27727	171481	171882	19103	36386						22535								22539			65.4467	65.3542	65.3402	65.3228	61.789	62.1203	61.9112	62.0873
221	220	Adaptor/scaffold	APBA1	APBA1	%263	amyloid beta A4 precursor protein-binding family A member 1	Q02410	http://www.phosphosite.org/proteinAction.do?id=18184&showAllSites=true	93	APYPRMDsYEQEEDI			EAEFAPYPRM#DS*YEQEEDIDQIVAEVK	3	1099.81									21261	21130	19924	19885		23569	22930	22840	21238	21129	19923	19884		23609	22970	22897									5.159	5.532
222	221	Adaptor/scaffold	APBA1	APBA1	264	amyloid beta A4 precursor protein-binding family A member 1	Q02410	http://www.phosphosite.org/proteinAction.do?id=18184&showAllSites=true	93	PYPRMDSyEQEEDID			EAEFAPYPRMDSY*EQEEDIDQIVAEVK	3	1094.48												21154		24878	24253					21123		24930	24293
223	222	Adaptor/scaffold	APBA1	APBA1	264	amyloid beta A4 precursor protein-binding family A member 1	Q02410	http://www.phosphosite.org/proteinAction.do?id=18184&showAllSites=true	93	PYPRMDSyEQEEDID			EAEFAPYPRMDSY*EQEEDIDQIVAEVK	3	1094.48															24361								24293
224	223	Adaptor/scaffold	APBA1	APBA1	264	amyloid beta A4 precursor protein-binding family A member 1	Q02410	http://www.phosphosite.org/proteinAction.do?id=18184&showAllSites=true	93	PYPRMDSyEQEEDID			EAEFAPYPRM#DSY*EQEEDIDQIVAEVK	3	1099.81											19866								19923
1968	1951	Phosphatase	PFKFB2	PFKFB2	%468	6-phosphofructo-2-kinase/fructose-2,6-biphosphatase 2 isoform b	O60825	http://www.phosphosite.org/proteinAction.do?id=1185&showAllSites=true	58	RMRRNSFtPLSSSNT			RNSFT*PLSSSNTIR	3	553.933	1259360	1583580	755790	662720	4013520	5193130	770381	695930	11606	11519	10939	10989		13727	13233		11644	11558	10978	11050		13761	13252		40.7688	40.8235	40.6065	40.7543	39.7273	40.0395	39.875	39.9813	3.104	3.834
3844	3814	Translation	RPS6	S6	%236, %244	40S ribosomal protein S6	P62753	http://www.phosphosite.org/proteinAction.do?id=1040&showAllSites=true	29	AKRRRLSsLRASTSK, LRASTSKsESSQK--	Akt1, Akt2, PKACa, PKCA, PKCD, PPP5C, RSK2, p70S6K, p70S6Kb, p90RSK		LSS*LRASTSKS*ESSQK	2	928.413	328689	199807	259125	196913	121899	141132	17324	24930	4368		4140	4231	6800	6902								6915			20.366	19.8843	20.0563	20.3898	22.274	22.6825	22.4023	22.5072	1.945
227	226	Adaptor/scaffold	CABLES1	CABLES1	%415, %418	CDK5 and ABL1 enzyme substrate 1 isoform 2	Q8TDN4	http://www.phosphosite.org/proteinAction.do?id=23560&showAllSites=true	68	AFGARRNtIDSTSSF, ARRNTIDsTSSFSQF			RNT*IDS*TSSFSQFR	2	903.366	46538	38975	35175	35980	0	0	0	0				13128								13108					46.9802	47.2052	46.923	47.1417	0	0	0	0
228	227	Adaptor/scaffold	CD2AP	CD2AP	%231	CD2-associated protein	Q9Y5K6	http://www.phosphosite.org/proteinAction.do?id=3236&showAllSites=true	71	SVKLRTRtSSSETEE			TRT*SSSETEEK	2	667.777										1652																								1.974
229	228	Adaptor/scaffold	CD2AP	CD2AP	%231, %233	CD2-associated protein	Q9Y5K6	http://www.phosphosite.org/proteinAction.do?id=3236&showAllSites=true	71	SVKLRTRtSSSETEE, KLRTRTSsSETEEKK			LRTRT*SS*SETEEK	2	842.353													3915		3735
230	229	Adaptor/scaffold	CD2AP	CD2AP	%231, %234	CD2-associated protein	Q9Y5K6	http://www.phosphosite.org/proteinAction.do?id=3236&showAllSites=true	71	SVKLRTRtSSSETEE, LRTRTSSsETEEKKP			LRTRT*SSS*ETEEK	2	842.353																3723
231	230	Adaptor/scaffold	CD2AP	CD2AP	%232	CD2-associated protein	Q9Y5K6	http://www.phosphosite.org/proteinAction.do?id=3236&showAllSites=true	71	VKLRTRTsSSETEEK			TRTS*SSETEEK	2	667.777											1479
2706	2680	RNA processing	SRRM2	SRm300	%1421	serine/arginine repetitive matrix protein 2	Q9UQ35	http://www.phosphosite.org/proteinAction.do?id=3140&showAllSites=true	300	PSRERSSsASSPEMK			AGM#SSNQSISSPVLDAVPRTPSRERSSS*ASSPEM#K	4	937.184	33466	20307	11541	3889	387277	430590	42615	87597						12981								13068			39.8007	39.2092	39.3385	39.264	37.9607	38.3235	38.0283	38.1628
3470	3441	Transcriptional regulator	MBD3; MBD3	MBD3; MBD3 iso2	%85; %53	methyl-CpG-binding domain protein 3	O95983; O95983-2	http://www.phosphosite.org/proteinAction.do?id=19660&showAllSites=true	33; 29	RQRVRYDsSNQVKGK; RQRVRYDsSNQVKGK	AurA; AurA		YDS*SNQVK	2	510.705	249025	189429	444523	414219	73858	58797	7601	13221				3017								3022					16.9213	16.7622	16.6454	17.0343	17.3845	17.7327	17.295	17.5388
3777	3747	Translation	EIF4B	eIF4B	%420, %424	eukaryotic translation initiation factor 4B	P23588	http://www.phosphosite.org/proteinAction.do?id=1088&showAllSites=true	69	QERERSRtGSESSQT, RSRTGSEsSQTGTST			SRT*GSES*SQTGTSTTSSR	3	659.591	291876	306074	766810	568918	128562	129635	23297	18143				2691													16.0237	15.7229	15.8674	16.2483	15.39	15.7423	15.4385	15.6204
1559	1548	Enzyme, misc.	TOP3A	TOP3A	971	DNA topoisomerase 3-alpha	Q13472	http://www.phosphosite.org/proteinAction.do?id=9524&showAllSites=true	112	SKRPRASsSDMGSTA			ASS*SDMGSTAK	2	561.213	150887	249121	78828	120266	56608	74538	7964	13133		2810			4221	4324				2799			4224	4311			16.2241	15.9661	16.1121	16.5009	15.5609	15.8631	15.5596	15.68		1.928
753	748	Cell cycle regulation	CIZ1	CIZ1	264	cip1-interacting zinc finger protein isoform 2	Q9ULV3	http://www.phosphosite.org/proteinAction.do?id=13194&showAllSites=true	100	LPAKRLRsSEEPTEK			RLRS*SEEPTEK	3	471.224	37724	24320	18757	30066	2136250	1937480	328121	358682					4435	4505	4224						4413	4542			16.4245	15.9661	15.8674	16.5989	16.0543	16.4818	16.1439	16.2594
4169	4136	Unknown function	LRRC16B	LRRC16B	1317	leucine-rich repeat-containing protein 16B	Q8ND23	http://www.phosphosite.org/proteinAction.do?id=3574636&showAllSites=true	150	KPRLRLSsQQDQEEP			LRLSS*QQDQEEPEVQGPPDPGRR	3	900.091	30131	16897	5592	3759	1550130	1350960	277061	203802					11811			11402					11847			11416	35.0398	35.1798	34.2542	34.7102	35.0592	35.4112	35.3258	35.4062
1106	1098	Chromatin, DNA-binding, DNA repair or DNA replication protein	WDHD1	WDHD1	%374	WD repeat and HMG-box DNA-binding protein 1 isoform 2	O75717	http://www.phosphosite.org/proteinAction.do?id=5774&showAllSites=true	126	SGRPRQRsHILEDDE			QRS*HILEDDENSVDISMLK	3	770.354	815844	804698	193086	183965	1138940	978450	169910	184750			14299								14296						51.0108	50.9965	50.8792	51.061	48.1727	48.4442	48.3767	48.3803
1562	1551	Enzyme, misc.	TRIT1	TRIT1	431	tRNA dimethylallyltransferase, mitochondrial precursor	Q9H3H1	http://www.phosphosite.org/proteinAction.do?id=12018&showAllSites=true	53	KKRRRLDsDAVNTIE			RLDS*DAVNTIESQSVSPDHNK	3	798.031	51548	39537	32248	13675	505153	469914	87803	74729					14966								15017				44.417	44.4522	44.212	44.3968	42.9435	43.2982	43.045	43.1485
240	239	Adaptor/scaffold	CD2AP	CD2AP	%233	CD2-associated protein	Q9Y5K6	http://www.phosphosite.org/proteinAction.do?id=3236&showAllSites=true	71	KLRTRTSsSETEEKK			TSS*SETEEK	2	539.203	8204	9082	16395	21456	250791	300334	97991	118074	1295		636		1674	1767	1350	1146	701		691		2670	2778	852	930	13.1346	12.7943	11.852	12.2824	11.8375	11.865	11.6841	11.6916	1.808
2700	2674	RNA processing	SRRM2	SRm300	%1419, %1420, %1421	serine/arginine repetitive matrix protein 2	Q9UQ35	http://www.phosphosite.org/proteinAction.do?id=3140&showAllSites=true	300	RTPSRERsSSASSPE, TPSRERSsSASSPEM, PSRERSSsASSPEMK			AGMSSNQSISSPVLDAVPRTPSRERS*S*S*ASSPEM#K	4	973.169	79210	60148	12283	28941	590071	400468	48589	113619	13381																44.9953	45.2328	45.0173	44.8282	43.3537	43.7597	42.9888	43.1998	5.171
1105	1097	Chromatin, DNA-binding, DNA repair or DNA replication protein	WDHD1	WDHD1	%374	WD repeat and HMG-box DNA-binding protein 1 isoform 2	O75717	http://www.phosphosite.org/proteinAction.do?id=5774&showAllSites=true	126	SGRPRQRsHILEDDE			QRS*HILEDDENSVDISMLK	3	770.354	815844	804698	193086	183965	1138940	978450	169910	184750	15237	15131	14278	14351	17099	17122	16599		15256	15149	14296	14368	17134	17142	16607		51.0108	50.9965	50.8792	51.061	48.1727	48.4442	48.3767	48.3803	3.495	3.622
243	242	Adaptor/scaffold	CD2AP	CD2AP	%233	CD2-associated protein	Q9Y5K6	http://www.phosphosite.org/proteinAction.do?id=3236&showAllSites=true	71	KLRTRTSsSETEEKK			TSS*SETEEK	2	539.203	8204	9082	16395	21456	250791	300334	97991	118074					1125	1283	242	1434					1920	2184			13.1346	12.7943	11.852	12.2824	11.8375	11.865	11.6841	11.6916
2866	2839	Receptor, channel, transporter or cell surface protein	HMHA1	HMHA1	%578	minor histocompatibility protein HA-1	Q92619	http://www.phosphosite.org/proteinAction.do?id=13537&showAllSites=true	125	VMRARKSsFNVSDVA			KSS*FNVSDVARPEAAGSPPEEGGCTEGTPAK	3	1071.48	0	0	6904	0	203207	191226	34059	33846					13415	13417							13400	13446			0	0	39.756	0	38.9495	39.2662	39.1388	39.1323
245	244	Adaptor/scaffold	CD2AP	CD2AP	%233	CD2-associated protein	Q9Y5K6	http://www.phosphosite.org/proteinAction.do?id=3236&showAllSites=true	71	KLRTRTSsSETEEKK			TSS*SETEEK	2	539.203	8204	9082	16395	21456	250791	300334	97991	118074					1229	999		146					1920	1725			13.1346	12.7943	11.852	12.2824	11.8375	11.865	11.6841	11.6916
2719	2693	RNA processing	SRRM2	SRm300	%1537	serine/arginine repetitive matrix protein 2	Q9UQ35	http://www.phosphosite.org/proteinAction.do?id=3140&showAllSites=true	300	RTPLGQRsRSGSSQE			S*RSGSSQELDVKPSASPQER	3	742.345	6562	16501	25178	6756	106927	81256	13741	18428			5809														25.2533	24.8362	24.8488	25.1615	27.2363	27.8257	27.44	27.5965
2867	2840	Receptor, channel, transporter or cell surface protein	HMHA1	HMHA1	%578	minor histocompatibility protein HA-1	Q92619	http://www.phosphosite.org/proteinAction.do?id=13537&showAllSites=true	125	VMRARKSsFNVSDVA			KSS*FNVSDVARPEAAGSPPEEGGCTEGTPAK	3	1071.48	0	0	6904	0	203207	191226	34059	33846					13458	13486							13400	13446			0	0	39.756	0	38.9495	39.2662	39.1388	39.1323
4170	4137	Unknown function	LRRC16B	LRRC16B	1317	leucine-rich repeat-containing protein 16B	Q8ND23	http://www.phosphosite.org/proteinAction.do?id=3574636&showAllSites=true	150	KPRLRLSsQQDQEEP			LRLSS*QQDQEEPEVQGPPDPGRRTAPLKPK	4	859.186	6919	0	0	0	589652	562954	99193	99103					11243	11308							11280	11325			33.1038	0	0	0	33.6378	33.933	33.9683	33.8572
3469	3440	Transcriptional regulator	MBD3; MBD3	MBD3; MBD3 iso2	%85; %53	methyl-CpG-binding domain protein 3	O95983; O95983-2	http://www.phosphosite.org/proteinAction.do?id=19660&showAllSites=true	33; 29	RQRVRYDsSNQVKGK; RQRVRYDsSNQVKGK	AurA; AurA		VRYDS*SNQVK	2	638.29	7982290	9178300	5993710	8808400	5513520	6841020	841073	1274050	3652	3808				6181				3828							18.3578	18.5888	18.4192	18.258	20.4638	20.8612	20.5195	20.6062	1.913	2.242
250	249	Adaptor/scaffold	CD2AP	CD2AP	%233	CD2-associated protein	Q9Y5K6	http://www.phosphosite.org/proteinAction.do?id=3236&showAllSites=true	71	KLRTRTSsSETEEKK			TSS*SETEEK	2	539.203	8204	9082	16395	21456	250791	300334	97991	118074					164	1204											13.1346	12.7943	11.852	12.2824	11.8375	11.865	11.6841	11.6916
1566	1555	Enzyme, misc.	TRIT1	TRIT1	431, %443	tRNA dimethylallyltransferase, mitochondrial precursor	Q9H3H1	http://www.phosphosite.org/proteinAction.do?id=12018&showAllSites=true	53	KKRRRLDsDAVNTIE, TIESQSVsPDHNKEP			RRRLDS*DAVNTIESQSVS*PDHNK	3	928.754	0	0	0	0	553783	382878	101168	61210					11832	11885	11474							11913	11467		0	0	0	0	35.0592	35.4112	35.3258	35.462
1346	1337	Cytoskeletal protein	LMNA; LMNA	lamin A/C; lamin A/C iso2	%404, %407; %404, %407	prelamin-A/C isoform 2	P02545; P02545-2	http://www.phosphosite.org/proteinAction.do?id=5787&showAllSites=true	74; 65	RSRGRASsHSSQTQG, GRASSHSsQTQGGGS; RSRGRASsHSSQTQG, GRASSHSsQTQGGGS	Akt1; Akt1		ASS*HSS*QTQGGGSVTK	2	839.827	9767420	11855600	7352280	7254680	14310300	13984300	2502330	2593020	2733	2716	2584	2711	4022	4147	3843	3853	2744	2715	2583	2707	4119	4227	3949	3941	16.0735	15.7731	15.9184	16.3029	15.274	15.632	15.3778	15.4989	4.166	3.774
4483	4449	Vesicle protein	NDRG1	NDRG1	%328, %330	protein NDRG1	Q92597	http://www.phosphosite.org/proteinAction.do?id=5932&showAllSites=true	43	TRLMRSRtASGSSVT, LMRSRTAsGSSVTSL	PKACa, SGK1		SRT*AS*GSSVTSLDGTR	2	871.361	890430	600666	153252	222591	120138	132738	18230	27560	7614	7610	7254	7332	10491	10576				7636		7359	10503	10590			29.3483	29.4727	29.2595	29.3737	31.685	32.0672	31.8783	31.9385	2.612	2.771
1816	1803	Kinase (non-protein)	PFKP	PFKP	%386	6-phosphofructokinase type C isoform 2	Q01813	http://www.phosphosite.org/proteinAction.do?id=2998&showAllSites=true	86	AVRLRGRsFAGNLNT			GRS*FAGNLNTYK	3	469.885	1254290	1028660	551088	556713	1104230	907423	18687	334772	9696	9656	9176	9294	12149	12212	11745	11693	9712	9710	9214	9328	12162	12249	11761	11710	35.2662	35.536	35.1433	35.4325	35.8668	36.2635	35.993	36.1287	3.682	3.344
4334	4301	Unknown function	RSRC2; RSRC2	RSRC2; RSRC2 iso4	%104; %45	arginine/serine-rich coiled-coil protein 2	Q7L4I2; NP_937992	http://www.phosphosite.org/proteinAction.do?id=17282&showAllSites=true	51; 44	KGRERLNsSENGEDR; KGRERLNsSENGEDR			LNS*SENGEDRHK	2	733.307	3076500	2725740	1381860	1782860	2236100	1468380	226037	432553	2097	1989	1811	1868	2885	2868	2695	2694	1925	2029	1829	1899	2880	2883	2689	2681	13.6945	13.8535	13.4731	13.7679	12.0867	12.1168	11.9549	12.0635	2.458	2.201
839	834	Cell cycle regulation	TPX2	TPX2	%499	targeting protein for Xklp2	Q9ULW0	http://www.phosphosite.org/proteinAction.do?id=6009&showAllSites=true	86	KNRIRMPtKEDEEED			NRIRMPT*KEDEEEDEPVVIK	4	627.552	54989	34922	0	0	161801	214090	46844	20488	10735				12652												38.2518	37.7347	0	0	37.1243	37.4895	37.2715	37.3133	3.067
257	256	Adaptor/scaffold	CNKSR2	CNKSR2	809	connector enhancer of kinase suppressor of ras 2 isoform 2	Q8WXI2	http://www.phosphosite.org/proteinAction.do?id=9121&showAllSites=true	118	PEHRRQStLPTQKCH			RQST*LPTQK	2	569.784	644299	381734	716378	1014910	166278	143378	153068	132520	3348	3440			5320	5414	5133		3353	3450			5316	5424	5125		17.5175	17.6172	17.1422	17.5327	18.4277	18.8317	18.6048	18.7362	2.071	2.199
4335	4302	Unknown function	RSRC2; RSRC2	RSRC2; RSRC2 iso4	%104; %45	arginine/serine-rich coiled-coil protein 2	Q7L4I2; NP_937992	http://www.phosphosite.org/proteinAction.do?id=17282&showAllSites=true	51; 44	KGRERLNsSENGEDR; KGRERLNsSENGEDR			LNS*SENGEDRHK	2	733.307	3076500	2725740	1381860	1782860	2236100	1468380	226037	432553	1888		1982	2039					1925			1899					13.6945	13.8535	13.4731	13.7679	12.0867	12.1168	11.9549	12.0635	1.944
1567	1556	Enzyme, misc.	TRIT1	TRIT1	431, %443	tRNA dimethylallyltransferase, mitochondrial precursor	Q9H3H1	http://www.phosphosite.org/proteinAction.do?id=12018&showAllSites=true	53	KKRRRLDsDAVNTIE, TIESQSVsPDHNKEP			RRRLDS*DAVNTIESQSVS*PDHNK	4	696.817	197103	134524	46784	225446	966359	651818	178425	108315					11829	11895								11913			35.1538	35.4192	34.733	35.137	35.0592	35.4112	35.3258	35.462
4489	4455	Vesicle protein	NDRG1	NDRG1	%330	protein NDRG1	Q92597	http://www.phosphosite.org/proteinAction.do?id=5932&showAllSites=true	43	LMRSRTAsGSSVTSL	PKACa, SGK1		SRTAS*GSSVTSLDGTR	3	554.588	438561	224402	173215	186737	275860	294174	14760	85668			6284								6279						26.5395	26.5545	26.2098	26.4395	28.368	28.8578	28.4415	28.6058
261	260	Adaptor/scaffold	CTNND1; CTNND1; CTNND1	CTNND1; CTNND1 iso3; CTNND1 iso4	%310; %310; %310	catenin delta-1 isoform 1ABC	O60716; O60716-3; O60716-4	http://www.phosphosite.org/proteinAction.do?id=3241&showAllSites=true	108; 105; 106	GTARRTGtPSDPRRR; GTARRTGtPSDPRRR; GTARRTGtPSDPRRR	GSK3B; GSK3B; GSK3B		RTGT*PSDPRR	3	408.195	605514	476649	420002	538772	0	0	3209	4975	2541																15.5624	15.368	15.5156	15.8513	0	0	15.0314	15.15	2.068
262	261	Adaptor/scaffold	CTNND1; CTNND1; CTNND1	CTNND1; CTNND1 iso3; CTNND1 iso4	%320; %320; %320	catenin delta-1 isoform 1ABC	O60716; O60716-3; O60716-4	http://www.phosphosite.org/proteinAction.do?id=3241&showAllSites=true	108; 105; 106	DPRRRLRsYEDMIGE; DPRRRLRsYEDMIGE; DPRRRLRsYEDMIGE			LRS*YEDM#IGEEVPSDQYYWAPLAQHER	3	1126.83									18607	18539	17389	17417		20488			18595	18551	17382	17428		20502											5.459	4.754
263	262	Adaptor/scaffold	CTNND1; CTNND1; CTNND1	CTNND1; CTNND1 iso3; CTNND1 iso4	%320; %320; %320	catenin delta-1 isoform 1ABC	O60716; O60716-3; O60716-4	http://www.phosphosite.org/proteinAction.do?id=3241&showAllSites=true	108; 105; 106	DPRRRLRsYEDMIGE; DPRRRLRsYEDMIGE; DPRRRLRsYEDMIGE			LRS*YEDM#IGEEVPSDQYYWAPLAQHER	3	1126.83											17461	17458							17382	17428
264	263	Adaptor/scaffold	CTNND1; CTNND1; CTNND1	CTNND1; CTNND1 iso3; CTNND1 iso4	%320; %320; %320	catenin delta-1 isoform 1ABC	O60716; O60716-3; O60716-4	http://www.phosphosite.org/proteinAction.do?id=3241&showAllSites=true	108; 105; 106	DPRRRLRsYEDMIGE; DPRRRLRsYEDMIGE; DPRRRLRsYEDMIGE			RLRS*YEDM#IGEEVPSDQYYWAPLAQHER	4	884.4									17832	17683		16707					17776	17627		16693													3.51	4.523
1326	1317	Cytoskeletal protein	LMNA; LMNA	lamin A/C; lamin A/C iso2	%403, %404, %407; %403, %404, %407	prelamin-A/C isoform 2	P02545; P02545-2	http://www.phosphosite.org/proteinAction.do?id=5787&showAllSites=true	74; 65	QRSRGRAsSHSSQTQ, RSRGRASsHSSQTQG, GRASSHSsQTQGGGS; QRSRGRAsSHSSQTQ, RSRGRASsHSSQTQG, GRASSHSsQTQGGGS	Akt1; Akt1		GRAS*S*HSS*QTQGGGSVTK	3	657.917	265054	99653	144640	41093	296886	314612	68219	43889					4311	4425							4329	4437			16.1729	15.8222	15.7179	16.1501	15.8381	16.2008	15.91	16.0868
266	265	Adaptor/scaffold	CTNND1; CTNND1; CTNND1	CTNND1; CTNND1 iso3; CTNND1 iso4	%321; %321; %321	catenin delta-1 isoform 1ABC	O60716; O60716-3; O60716-4	http://www.phosphosite.org/proteinAction.do?id=3241&showAllSites=true	108; 105; 106	PRRRLRSyEDMIGEE; PRRRLRSyEDMIGEE; PRRRLRSyEDMIGEE			RLRSY*EDM#IGEEVPSDQYYWAPLAQHER	4	884.4	60925	80838	32345	36970	73178	36087	0	0		17745	16682			19627					16731			19557			58.16	58.2693	58.338	58.231	54.4375	54.6438	0	0		3.114
267	266	Adaptor/scaffold	CTNND1; CTNND1; CTNND1	CTNND1; CTNND1 iso3; CTNND1 iso4	%321; %321; %321	catenin delta-1 isoform 1ABC	O60716; O60716-3; O60716-4	http://www.phosphosite.org/proteinAction.do?id=3241&showAllSites=true	108; 105; 106	PRRRLRSyEDMIGEE; PRRRLRSyEDMIGEE; PRRRLRSyEDMIGEE			RLRSY*EDM#IGEEVPSDQYYWAPLAQHER	4	884.4	60925	80838	32345	36970	73178	36087	0	0						19652											58.16	58.2693	58.338	58.231	54.4375	54.6438	0	0
268	267	Adaptor/scaffold	DLGAP4	SAPAP4 iso2	%665	disks large-associated protein 4 isoform c	Q9Y2H0-2	http://www.phosphosite.org/proteinAction.do?id=985401&showAllSites=true	108	AAPKRKLsSIGIQVD			RKLS*SIGIQVDCIQPVPK	3	706.71														16307								16344
1355	1346	Cytoskeletal protein	LMNA; LMNA	lamin A/C; lamin A/C iso2	%404, %407, %414; %404, %407, %414	prelamin-A/C isoform 2	P02545; P02545-2	http://www.phosphosite.org/proteinAction.do?id=5787&showAllSites=true	74; 65	RSRGRASsHSSQTQG, GRASSHSsQTQGGGS, SQTQGGGsVTKKRKL; RSRGRASsHSSQTQG, GRASSHSsQTQGGGS, SQTQGGGsVTKKRKL	Akt1; Akt1		ASS*HSS*QTQGGGS*VTK	2	879.81	55003	70066	78415	85984	31234	29995	0	5712						4289								4416			15.9727	15.7731	15.9184	16.3029	15.7257	16.1421	0	15.7943
270	269	Adaptor/scaffold	DLGAP4; DLGAP4	SAPAP4; SAPAP4 iso2	%972; %975	disks large-associated protein 4 isoform c	Q9Y2H0; Q9Y2H0-2	http://www.phosphosite.org/proteinAction.do?id=10741&showAllSites=true	108; 108	SVRQNSAtESADSIE; SVRQNSAtESADSIE			RAASVRQNSAT*ESADSIEIYVPEAQTRL	3	1048.18	0	0	0	0	0	0	76867	32006							18358										0	0	0	0	0	0	52.7278	52.8865
4370	4337	Unknown function	SPATS2	SPATS2	%385	spermatogenesis-associated serine-rich protein 2	Q86XZ4	http://www.phosphosite.org/proteinAction.do?id=21248&showAllSites=true	60	YSTRSRCsSVTSVSL			SRCS*SVTSVSLSSPSDASAASSSTCASPPSLTSANKK	3	1247.23	90093	50355	66391	29415	225536	208327	37073	42825					13229								13274				39.9778	39.6702	39.5853	39.7978	38.6338	38.9405	38.8187	38.9122
2870	2843	Receptor, channel, transporter or cell surface protein	HNRNPM; HNRNPM	hnRNP M; hnRNP M iso2	205; 166	heterogeneous nuclear ribonucleoprotein M isoform a	P52272; P52272-2	http://www.phosphosite.org/proteinAction.do?id=8716&showAllSites=true	78; 74	QAGRLGStVFVANLD; KAGRLGStVFVANLD			AGRLGST*VFVANLDYK	3	597.633	0	0	0	0	168320	145087	32117	26435					19251								19234				0	0	0	0	53.3745	53.6352	53.4863	53.5517
273	272	Adaptor/scaffold	EPS8	Eps8	%659	epidermal growth factor receptor kinase substrate 8	Q12929	http://www.phosphosite.org/proteinAction.do?id=4547&showAllSites=true	92	ANITRQNsSSSDSGG			QNS*SSSDSGGSIVR	2	730.804	28754	35334	41614	38081	36478	0	0	0			4832	4882							4819	4884					22.0492	21.9745	22.0173	22.0585	24.328	0	0	0
274	273	Adaptor/scaffold	EPS8	Eps8	%659	epidermal growth factor receptor kinase substrate 8	Q12929	http://www.phosphosite.org/proteinAction.do?id=4547&showAllSites=true	92	ANITRQNsSSSDSGG			QNS*SSSDSGGSIVRDSQRHK	3	737.996															5720								5713
275	274	Adaptor/scaffold	EPS8	Eps8	%659	epidermal growth factor receptor kinase substrate 8	Q12929	http://www.phosphosite.org/proteinAction.do?id=4547&showAllSites=true	92	ANITRQNsSSSDSGG			VPANITRQNS*SSSDSGGSIVRDSQRHK	4	741.607	23162	13747	6292	0	681551	696774	1765350	1867610						8293	7898	7828							7918	7847	24.1	24.2632	23.462	0	25.8252	26.2468	25.9855	25.9705
1555	1544	Enzyme, misc.	TATDN2	TATDN2	80	putative deoxyribonuclease TATDN2	Q93075	http://www.phosphosite.org/proteinAction.do?id=5940&showAllSites=true	85	SSRRRNNsSSSFSPH			RRNNS*SSSFSPHFLGPGVGGAASK	4	625.049	71277	8451	21384	12873	390792	455190	93202	61160					13533								13568				41.5162	41.1135	41.1148	41.2447	39.3615	39.6783	39.4553	39.6062
756	751	Cell cycle regulation	CLASP1; CLASP1	CLASP1; CLASP1 iso3	%646; %646	CLIP-associating protein 1 isoform 2	Q7Z460; Q7Z460-3	http://www.phosphosite.org/proteinAction.do?id=6179&showAllSites=true	169; 165	RIRTRRQsSGSATNV; RIRTRRQsSGSATNV			RQS*SGSATNVASTPDNR	2	914.403	435255	285622	325435	540937	546498	443212	105550	86302	3667	3837	3567	3516	6144	6247	5914	5883	3668	3828	3586	3526	6156	6264	5923	5873	18.3007	18.5888	18.5597	18.258	20.6257	21.0198	20.7458	20.7767	4.002	3.673
278	277	Adaptor/scaffold	EPS8	Eps8	%659, %664	epidermal growth factor receptor kinase substrate 8	Q12929	http://www.phosphosite.org/proteinAction.do?id=4547&showAllSites=true	92	ANITRQNsSSSDSGG, QNSSSSDsGGSIVRD			VPANITRQNS*SSSDS*GGSIVRDSQR	3	926.745										8433				11016		10559																		3.113
279	278	Adaptor/scaffold	EPS8	Eps8	%659, %667	epidermal growth factor receptor kinase substrate 8	Q12929	http://www.phosphosite.org/proteinAction.do?id=4547&showAllSites=true	92	ANITRQNsSSSDSGG, SSSDSGGsIVRDSQR			VPANITRQNS*SSSDSGGS*IVRDSQR	3	926.745											8079				10578				8101				10627
3260	3231	Transcriptional regulator	DDX17; DDX17	DDX17; DDX17 iso3	%571; %494	probable ATP-dependent RNA helicase DDX17 isoform 3	Q92841; Q92841-3	http://www.phosphosite.org/proteinAction.do?id=8767&showAllSites=true	80; 73	RSRYRTTsSANNPNL; RSRYRTTsSANNPNL			YRTTS*SANNPNLMYQDECDRR	3	891.039	68401	95434	24015	17590	1193690	1377990	271819	212719						11019	10611							11052	10627		31.692	31.8917	31.7468	31.9403	32.9425	33.22	33.1248	33.2483
281	280	Adaptor/scaffold	EPS8	Eps8	%660, %661	epidermal growth factor receptor kinase substrate 8	Q12929	http://www.phosphosite.org/proteinAction.do?id=4547&showAllSites=true	92	NITRQNSsSSDSGGS, ITRQNSSsSDSGGSI			VPANITRQNSS*S*SDSGGSIVRDSQR	3	926.745									8430			8118					8456																2.763
282	281	Adaptor/scaffold	EPS8	Eps8	%661	epidermal growth factor receptor kinase substrate 8	Q12929	http://www.phosphosite.org/proteinAction.do?id=4547&showAllSites=true	92	ITRQNSSsSDSGGSI			QNSSS*SDSGGSIVRDSQRHK	3	737.996														6047
3780	3750	Translation	EIF4B	eIF4B	%422	eukaryotic translation initiation factor 4B	P23588	http://www.phosphosite.org/proteinAction.do?id=1088&showAllSites=true	69	RERSRTGsESSQTGT	Akt1, p70S6K, p90RSK	eIF3-alpha	SRTGS*ESSQTGTSTTSSR	2	948.9	591229	1005060	957860	1445900	480218	576130	106784	92050		2617				3851	3590										15.7685	15.5219	15.7179	16.0029	14.3773	14.663	14.3738	14.5002		1.165
284	283	Adaptor/scaffold	ERC1; ERC1	ERC1; ERC1 iso4	35; 35	ELKS/Rab6-interacting/CAST family member 1 isoform delta	Q8IUD2; Q8IUD2-4	http://www.phosphosite.org/proteinAction.do?id=12140&showAllSites=true	128; 109	PRLGHRRtNSTGGSS; PRLGHRRtNSTGGSS			LGHRRT*NSTGGSSGSSVGGGSGK	3	728.337															2972								2983
4013	3980	Unknown function	C9orf82	FLJ13657	%89, %90	hypothetical protein LOC79886 isoform 2	Q9H8G2	http://www.phosphosite.org/proteinAction.do?id=2898&showAllSites=true	38	SERRKRRsTDSSSVS, ERRKRRStDSSSVSG			RRS*T*DSSSVSGSLQQETK	2	1056.95	8823	0	11866	0	216164	228512	48131	35599						9043								9057			25.4337	0	25.3597	0	27.6712	28.16	27.8377	28.0018
460	459	Adaptor/scaffold	RANBP3; RANBP3	RANBP3; RANBP3 iso3	%124; %56	ran-binding protein 3 isoform RANBP3-a	Q9H6Z4; Q9H6Z4-3	http://www.phosphosite.org/proteinAction.do?id=12006&showAllSites=true	60; 53	PPVKRERtSSLTQFP; PPVKRERtSSLTQFP			T*SSLTQFPPSQSEER	2	887.388	186965	220084	171437	2044	692846	689428	121776	141342	10306	13626			15942				11371				16231				46.0957	46.7733	45.5567	48.1228	45.9502	46.2668	46.12	45.9743	3.161	3.126
3278	3249	Transcriptional regulator	FAF1; FAF1	FAF1; FAF1 iso2	%582; %430	FAS-associated factor 1	Q9UNN5; Q9UNN5-2	http://www.phosphosite.org/proteinAction.do?id=3984&showAllSites=true	74; 57	KLRIRTPsGEFLERR; KLRIRTPsGEFLERR			TPS*GEFLER	2	558.242	111338	100432	188021	175900	145465	65799	20335	0	11202		10546								10579						39.6222	39.5443	39.3973	39.6728	40.1983	40.504	40.4187	0	1.65
3393	3364	Transcriptional regulator	GTF2F1	GTF2F1	%377, %380, %381	general transcription factor IIF subunit 1	P35269	http://www.phosphosite.org/proteinAction.do?id=8665&showAllSites=true	58	PKRERKPsGGSSRGN, ERKPSGGsSRGNSRP, RKPSGGSsRGNSRPG			ERKPS*GGS*S*RGNSRPGTPSAEGGSTSSTLR	4	800.843	190013	108256	25552	323650	70872	115289	20862	14593	4741		4372								4384						21.2798	21.4445	20.8123	21.0893	23.5683	24.0527	23.7522	23.8025	2.267
289	288	Adaptor/scaffold	ERC1; ERC1	ERC1; ERC1 iso4	38; 38	ELKS/Rab6-interacting/CAST family member 1 isoform delta	Q8IUD2; Q8IUD2-4	http://www.phosphosite.org/proteinAction.do?id=12140&showAllSites=true	128; 109	GHRRTNStGGSSGSS; GHRRTNStGGSSGSS			TNST*GGSSGSSVGGGSGK	2	782.318															3524								3550
290	289	Adaptor/scaffold	FAM125A	FAM125A	%195	multivesicular body subunit 12A	Q96EY5	http://www.phosphosite.org/proteinAction.do?id=16534&showAllSites=true	29	SRLGSRAsTLRRNDS			AS*TLRRNDSIYEASSLYGISAM#DGVPFTLHPR	4	905.936																19826								19833
461	460	Adaptor/scaffold	RANBP3; RANBP3	RANBP3; RANBP3 iso3	%124; %56	ran-binding protein 3 isoform RANBP3-a	Q9H6Z4; Q9H6Z4-3	http://www.phosphosite.org/proteinAction.do?id=12006&showAllSites=true	60; 53	PPVKRERtSSLTQFP; PPVKRERtSSLTQFP			T*SSLTQFPPSQSEER	2	887.388	186965	220084	171437	2044	692846	689428	121776	141342					13535								14408				46.0957	46.7733	45.5567	48.1228	45.9502	46.2668	46.12	45.9743
3517	3488	Transcriptional regulator	RB1	Rb	%624	retinoblastoma-associated protein	P06400	http://www.phosphosite.org/proteinAction.do?id=452&showAllSites=true	106	GSTTRVNsTANAETQ			KGSTTRVNS*TANAETQATSAFQTQK	3	903.094	0	11348	0	0	113853	146623	34262	14844					11325	11392							11322	11388			0	33.1332	0	0	33.7442	34.0885	34.022	34.0217
293	292	Adaptor/scaffold	FAM125A	FAM125A	%202	multivesicular body subunit 12A	Q96EY5	http://www.phosphosite.org/proteinAction.do?id=16534&showAllSites=true	29	STLRRNDsIYEASSL			ASTLRRNDS*IYEASSLYGISAM#DGVPFTLHPRFEGK	5	817.195														20286		19645						20271		19644
3938	3906	Ubiquitin conjugating system	WHSC1; WHSC1; WHSC1	WHSC1; WHSC1 iso3; WHSC1 iso5	%172; %172; %172	probable histone-lysine N-methyltransferase NSD2 isoform 1	O96028; O96028-3; O96028-5	http://www.phosphosite.org/proteinAction.do?id=3274&showAllSites=true	152; 71; 69	ARRNRKRsIKYDSLL; ARRNRKRsIKYDSLL; ARRNRKRsIKYDSLL			KRS*IKYDSLLEQGLVEAALVSK	4	632.594	1170610	1013690	359678	236809	80937	68844	9198	19040	20945								20986								67.5838	67.4025	67.4252	67.3062	62.4823	62.712	62.5148	62.5795	4.439
295	294	Adaptor/scaffold	FAM125A	FAM125A	%202	multivesicular body subunit 12A	Q96EY5	http://www.phosphosite.org/proteinAction.do?id=16534&showAllSites=true	29	STLRRNDsIYEASSL			RNDS*IYEASSLYGISAM#DGVPFTLHPRFEGK	4	889.167															20737								21122
296	295	Adaptor/scaffold	FAM125A	FAM125A	%204	multivesicular body subunit 12A	Q96EY5	http://www.phosphosite.org/proteinAction.do?id=16534&showAllSites=true	29	LRRNDSIyEASSLYG		CD2AP, CIN85	ASTLRRNDSIY*EASSLYGISAM#DGVPFTLHPRFEGK	4	1021.24																19610								19602
297	296	Adaptor/scaffold	FAM125A	FAM125A	%204	multivesicular body subunit 12A	Q96EY5	http://www.phosphosite.org/proteinAction.do?id=16534&showAllSites=true	29	LRRNDSIyEASSLYG		CD2AP, CIN85	RNDSIY*EASSLYGISAMDGVPFTLHPRFEGK	4	885.168													23384
298	297	Adaptor/scaffold	FAM125A	FAM125A	%204	multivesicular body subunit 12A	Q96EY5	http://www.phosphosite.org/proteinAction.do?id=16534&showAllSites=true	29	LRRNDSIyEASSLYG		CD2AP, CIN85	RNDSIY*EASSLYGISAM#DGVPFTLHPRFEGK	4	889.167	17812	19964	21804	12026	78695	97367	135675	117048						21495	20881	20780						21783	21122	21049	63.728	63.6347	63.0803	63.2352	59.9378	60.1923	59.8173	59.9467
3138	3111	Receptor, channel, transporter or cell surface protein	UBR4; UBR4	UBR4; UBR4 iso3	%1761, %1763; %1761, %1763	E3 ubiquitin-protein ligase UBR4	Q5T4S7; Q5T4S7-3	http://www.phosphosite.org/proteinAction.do?id=18080&showAllSites=true	574; 572	SLVRHAStSSPADKA, VRHASTSsPADKAKV; SLVRHAStSSPADKA, VRHASTSsPADKAKV			ISESLVRHAST*SS*PADK	2	972.927	497477	246969	176900	266621	1791680	1830350	374675	327967		6641		6399		9317											26.5953	26.697	26.3342	26.5575	28.4187	28.9098	28.6032	28.7108		2.04
300	299	Adaptor/scaffold	GAB2	Gab2	%391	GRB2-associated-binding protein 2 isoform b	Q9UQC2	http://www.phosphosite.org/proteinAction.do?id=1090&showAllSites=true	74	ATIPRRNtLPAMDNS		14-3-3 beta, EGFR, Grb2, Shc1	RNT*LPAMDNSR	3	452.203	35957	41932	44739	42435	15133	8410	0	0			6780	6822							6783	6813					27.7645	27.8062	27.786	27.761	29.4587	29.8877	0	0
4416	4383	Unknown function	ZNF609	ZNF609	%467	zinc finger protein 609	O15014	http://www.phosphosite.org/proteinAction.do?id=6152&showAllSites=true	151	SKRVRTNsMGSATGP			TNS*MGSATGPLPGTK	2	749.834	1527240	1277760	479489	393910	1391060	1525450	498942	54205	9419	9334	8937	9037	12063	12128	11657	11609	9460	9395	8983	9076	12099	12165	11677	11626	34.568	34.5968	34.4373	34.7102	35.7047	36.053	35.8853	35.8563	3.387	2.77
302	301	Adaptor/scaffold	GAB2	Gab2	%391	GRB2-associated-binding protein 2 isoform b	Q9UQC2	http://www.phosphosite.org/proteinAction.do?id=1090&showAllSites=true	74	ATIPRRNtLPAMDNS		14-3-3 beta, EGFR, Grb2, Shc1	SVAATIPRRNT*LPAMDNSR	3	717.356	42199	22128	0	7252	126275	93665	75452	65182					12264												36.6962	36.5722	0	36.744	35.9188	36.2635	36.154	36.2843
303	302	Adaptor/scaffold	GAB2	Gab2	625, 631, 636	GRB2-associated-binding protein 2 isoform b	Q9UQC2	http://www.phosphosite.org/proteinAction.do?id=1090&showAllSites=true	74	DFQPSSPsPHRKPST, PSPHRKPsTSSVTSD, KPSTSSVtSDEKVDY			STGSVDYLALDFQPSSPS*PHRKPS*TSSVT*SDEK	3	1249.87	43726	43709	20105	19547	125148	92749	40487	42736					19313												56.7623	56.6917	56.7477	56.8327	53.5775	53.8412	53.7015	53.8182
304	303	Adaptor/scaffold	GAB2	Gab2	625, 632	GRB2-associated-binding protein 2 isoform b	Q9UQC2	http://www.phosphosite.org/proteinAction.do?id=1090&showAllSites=true	74	DFQPSSPsPHRKPST, SPHRKPStSSVTSDE			STGSVDYLALDFQPSSPS*PHRKPST*SSVTSDEK	4	917.66											15256
305	304	Adaptor/scaffold	GAB2	Gab2	631	GRB2-associated-binding protein 2 isoform b	Q9UQC2	http://www.phosphosite.org/proteinAction.do?id=1090&showAllSites=true	74	PSPHRKPsTSSVTSD			STGSVDYLALDFQPSSPSPHRKPS*TSSVTSDEK	4	897.669																16250								16284
306	305	Adaptor/scaffold	GAB2	Gab2	631, 632, 637	GRB2-associated-binding protein 2 isoform b	Q9UQC2	http://www.phosphosite.org/proteinAction.do?id=1090&showAllSites=true	74	PSPHRKPsTSSVTSD, SPHRKPStSSVTSDE, PSTSSVTsDEKVDYV			STGSVDYLALDFQPSSPSPHRKPS*T*SSVTS*DEK	3	1249.87															18755
3951	3918	Unknown function	ARL6IP4	ARL6IP4 iso2	170	ADP-ribosylation factor-like protein 6-interacting protein 4 isoform 3	Q66PJ3-2	http://www.phosphosite.org/proteinAction.do?id=10204621&showAllSites=true	38	TSQGRKAsTAPGAEE			DTSRNCSASTSQGRKAS*TAPGAEERSK	5	584.666	12048	0	0	0	233268	216216	51452	36909					4206								4224				15.9215	0	0	0	15.5609	15.9169	15.676	15.7943
308	307	Adaptor/scaffold	GAB2	Gab2	631, 634, 637	GRB2-associated-binding protein 2 isoform b	Q9UQC2	http://www.phosphosite.org/proteinAction.do?id=1090&showAllSites=true	74	PSPHRKPsTSSVTSD, HRKPSTSsVTSDEKV, PSTSSVTsDEKVDYV			STGSVDYLALDFQPSSPSPHRKPS*TSS*VTS*DEK	3	1249.87														19372								19368
309	308	Adaptor/scaffold	GAB2	Gab2	633, 636	GRB2-associated-binding protein 2 isoform b	Q9UQC2	http://www.phosphosite.org/proteinAction.do?id=1090&showAllSites=true	74	PHRKPSTsSVTSDEK, KPSTSSVtSDEKVDY			STGSVDYLALDFQPSSPSPHRKPSTS*SVT*SDEK	4	917.66														18073
1319	1310	Cytoskeletal protein	LMNA; LMNA	lamin A/C; lamin A/C iso2	%403; %403	prelamin-A/C isoform 2	P02545; P02545-2	http://www.phosphosite.org/proteinAction.do?id=5787&showAllSites=true	74; 65	QRSRGRAsSHSSQTQ; QRSRGRAsSHSSQTQ			GRAS*SHSSQTQGGGSVTK	2	906.405	6548630	5524120	7709660	3245810	47734000	31477200	15653100	130844		2368	2311		3034		2881	2876			2310		3048		2899	2891	15.1498	14.9587	15.2631	15.4926	12.4952	12.5973	12.5049	12.5711		2.027
311	310	Adaptor/scaffold	GGA1; GGA1	GGA1; GGA1 iso2	%270; %237	ADP-ribosylation factor-binding protein GGA1 isoform 2	Q9UJY5; Q9UJY5-2	http://www.phosphosite.org/proteinAction.do?id=7422&showAllSites=true	70; 67	LFRLASDtEDNDEAL; LFRLASDtEDNDEAL			LASDT*EDNDEALAEILQANDNLTQVINLYK	3	1138.54														29965								29963
312	311	Adaptor/scaffold	GRIP1	GRIP1	%972	glutamate receptor-interacting protein 1 isoform 2	Q9Y3R0	http://www.phosphosite.org/proteinAction.do?id=17434&showAllSites=true	122	SQTTRSNtLPSDVGR			SNT*LPSDVGRK	2	627.298	533858	387819	547054	589706	138946	141862	0	52080	5617	5587		5396	8159	8268			5614	5622		5407					23.7147	23.6163	23.3503	23.6428	25.6642	26.091	0	25.8613	1.755	1.817
313	312	Adaptor/scaffold	IRS1	IRS1	%1100	insulin receptor substrate 1	P35568	http://www.phosphosite.org/proteinAction.do?id=855&showAllSites=true	132	QGCRRRHsSETFSST			RHS*SETFSSTPSATRVGNTVPFGAGAAVGGGGGSSSSSEDVK	4	1016.47										12516								12545																3.457
2707	2681	RNA processing	SRRM2	SRm300	%1421	serine/arginine repetitive matrix protein 2	Q9UQ35	http://www.phosphosite.org/proteinAction.do?id=3140&showAllSites=true	300	PSRERSSsASSPEMK			ERSSS*ASSPEMK	2	688.282	300076	260819	293973	264041	149632	183497	26550	39435						4839											16.873	16.6621	16.5486	16.9375	16.8957	17.274	16.9562	17.0762
4171	4138	Unknown function	LRRC16B	LRRC16B	1317	leucine-rich repeat-containing protein 16B	Q8ND23	http://www.phosphosite.org/proteinAction.do?id=3574636&showAllSites=true	150	KPRLRLSsQQDQEEP			LSS*QQDQEEPEVQGPPDPGRR	3	810.362	10689	18608	0	3505	757310	752041	161408	138692					10618	10718	10301	10236					10671	10758	10312	10261	30.6167	31.6593	0	31.5732	32.1105	32.4917	32.3167	32.3817
316	315	Adaptor/scaffold	IRS1	IRS1	%1100, %1111	insulin receptor substrate 1	P35568	http://www.phosphosite.org/proteinAction.do?id=855&showAllSites=true	132	QGCRRRHsSETFSST, FSSTPSAtRVGNTVP			RHS*SETFSSTPSAT*RVGNTVPFGAGAAVGGGGGSSSSSEDVK	4	1036.46														15555
4105	4072	Unknown function	GPBP1	GPBP1	%56	vasculin isoform 3	Q9H0D4	http://www.phosphosite.org/proteinAction.do?id=21537&showAllSites=true	54	VNRRRHNsSDGFDSA			HNS*SDGFDSAIGRPNGGNFGRK	3	790.684	100650	136469	41625	63818	71998	95565	20349	12586		9151	8720							9143	8731						33.7932	33.8512	33.6803	33.8798	34.0685	34.352	34.2427	34.3612		2.898
2292	2272	Protein kinase, Ser/Thr (non-receptor)	PRKD2	PKD2	%199, %200	serine/threonine-protein kinase D2 isoform A	Q9BZL6	http://www.phosphosite.org/proteinAction.do?id=2122&showAllSites=true	97	RKRRLSStSLASGHS, KRRLSSTsLASGHSV			RRLSST*S*LASGHSVR	3	591.943	118116	65255	67297	63284	815372	1095590	190961	185872								8338									25.3128	25.2857	25.3022	25.2943	27.0143	27.4363	27.2132	27.3105
1954	1937	Phosphatase	CTDSPL2	CTDSPL2	9	CTD small phosphatase-like protein 2	Q8IYI9	http://www.phosphosite.org/proteinAction.do?id=15974&showAllSites=true	53	RLRTRKAsQQSNQIQ			KAS*QQSNQIQTQR	2	798.878	167986	118759	198770	157304	359097	306692	58547	75307	3139	3169	2896		5017	5139	4822	4829	3122	3156	2877		5022	5151	4831	4823	16.9697	16.8628	16.5962	16.9872	17.6505	18.1132	17.7955	17.938	2.136	2.802
1714	1702	G protein or regulator	RASAL2	RASAL2	1047, 1051	ras GTPase-activating protein nGAP isoform 1	Q2TB22	http://www.phosphosite.org/proteinAction.do?id=12666&showAllSites=true	142	RSRQQSSsSRESPVP, QSSSSREsPVPKVRA			SRQQSSS*SRES*PVPK	2	910.39	19927	0	21839	32371	38579	26212	6660	0						4996								4962			18.1427	0	16.5486	16.9375	17.2225	17.6133	17.3538	0
3127	3100	Receptor, channel, transporter or cell surface protein	UBR4; UBR4	UBR4; UBR4 iso3	%1760, %1763; %1760, %1763	E3 ubiquitin-protein ligase UBR4	Q5T4S7; Q5T4S7-3	http://www.phosphosite.org/proteinAction.do?id=18080&showAllSites=true	574; 572	ESLVRHAsTSSPADK, VRHASTSsPADKAKV; ESLVRHAsTSSPADK, VRHASTSsPADKAKV			HAS*TSS*PADK	2	580.705	4114	3769	6140	2094	63525	80935	16778	12963		1140	765	739	1645	1086					718	1350	2607	1725			11.3761	11.3372	11.5111	11.9922	11.4298	11.3987	11.3163	11.2522		1.606
3128	3101	Receptor, channel, transporter or cell surface protein	UBR4; UBR4	UBR4; UBR4 iso3	%1760, %1763; %1760, %1763	E3 ubiquitin-protein ligase UBR4	Q5T4S7; Q5T4S7-3	http://www.phosphosite.org/proteinAction.do?id=18080&showAllSites=true	574; 572	ESLVRHAsTSSPADK, VRHASTSsPADKAKV; ESLVRHAsTSSPADK, VRHASTSsPADKAKV			HAS*TSS*PADK	2	580.705	4114	3769	6140	2094	63525	80935	16778	12963			1061	1065	1929	1441					718		2607	1725			11.3761	11.3372	11.5111	11.9922	11.4298	11.3987	11.3163	11.2522
323	322	Adaptor/scaffold	IRS1	IRS1	%1101	insulin receptor substrate 1	P35568	http://www.phosphosite.org/proteinAction.do?id=855&showAllSites=true	132	GCRRRHSsETFSSTP	PKCT, p70S6K		RRHSS*ETFSSTPSATR	3	629.622									3609	3772	3454				5716		3605	3765	3486				5713										2.518	2.417
3129	3102	Receptor, channel, transporter or cell surface protein	UBR4; UBR4	UBR4; UBR4 iso3	%1760, %1763; %1760, %1763	E3 ubiquitin-protein ligase UBR4	Q5T4S7; Q5T4S7-3	http://www.phosphosite.org/proteinAction.do?id=18080&showAllSites=true	574; 572	ESLVRHAsTSSPADK, VRHASTSsPADKAKV; ESLVRHAsTSSPADK, VRHASTSsPADKAKV			HAS*TSS*PADK	2	580.705	4114	3769	6140	2094	63525	80935	16778	12963					2056	838											11.3761	11.3372	11.5111	11.9922	11.4298	11.3987	11.3163	11.2522
325	324	Adaptor/scaffold	IRS1	IRS1	%1103	insulin receptor substrate 1	P35568	http://www.phosphosite.org/proteinAction.do?id=855&showAllSites=true	132	RRRHSSEtFSSTPSA			RHSSET*FSSTPSATR	3	577.588									4525		4239						4522		4237														2.938
3130	3103	Receptor, channel, transporter or cell surface protein	UBR4; UBR4	UBR4; UBR4 iso3	%1760, %1763; %1760, %1763	E3 ubiquitin-protein ligase UBR4	Q5T4S7; Q5T4S7-3	http://www.phosphosite.org/proteinAction.do?id=18080&showAllSites=true	574; 572	ESLVRHAsTSSPADK, VRHASTSsPADKAKV; ESLVRHAsTSSPADK, VRHASTSsPADKAKV			HAS*TSS*PADK	2	580.705	4114	3769	6140	2094	63525	80935	16778	12963					2564	1991							2607				11.3761	11.3372	11.5111	11.9922	11.4298	11.3987	11.3163	11.2522
327	326	Adaptor/scaffold	IRS1	IRS1	%330, %348	insulin receptor substrate 1	P35568	http://www.phosphosite.org/proteinAction.do?id=855&showAllSites=true	132	SFRVRASsDGEGTMS, SVDGSPVsPSTNRTH			ASS*DGEGTM#SRPASVDGSPVS*PSTNR	3	909.032	5188	0	16217	15683	0	0	0	0				6914								6897					27.9602	0	27.906	28.0297	0	0	0	0
328	327	Adaptor/scaffold	IRS1	IRS1	444, %449	insulin receptor substrate 1	P35568	http://www.phosphosite.org/proteinAction.do?id=855&showAllSites=true	132	DFRSSFRsVTPDSLG, FRSVTPDsLGHTPPA			S*VTPDS*LGHTPPARGEEELSNYICM#GGK	3	1060.11									16347								16264																2.638
329	328	Adaptor/scaffold	IRS1	IRS1	444, %453	insulin receptor substrate 1	P35568	http://www.phosphosite.org/proteinAction.do?id=855&showAllSites=true	132	DFRSSFRsVTPDSLG, TPDSLGHtPPARGEE			S*VTPDSLGHT*PPARGEEELSNYICM#GGK	3	1060.11	45524	69045	20185	26219	0	0	0	0	16324								16264								53.8187	54.1672	54.1058	54.479	0	0	0	0	3.211
3131	3104	Receptor, channel, transporter or cell surface protein	UBR4; UBR4	UBR4; UBR4 iso3	%1760, %1763; %1760, %1763	E3 ubiquitin-protein ligase UBR4	Q5T4S7; Q5T4S7-3	http://www.phosphosite.org/proteinAction.do?id=18080&showAllSites=true	574; 572	ESLVRHAsTSSPADK, VRHASTSsPADKAKV; ESLVRHAsTSSPADK, VRHASTSsPADKAKV			HAS*TSS*PADK	2	580.705	4114	3769	6140	2094	63525	80935	16778	12963					1273												11.3761	11.3372	11.5111	11.9922	11.4298	11.3987	11.3163	11.2522
331	330	Adaptor/scaffold	IRS2	IRS2	%1148	insulin receptor substrate 2	Q9Y4H2	http://www.phosphosite.org/proteinAction.do?id=6018&showAllSites=true	137	QGGRRRHsSETFSST			VIRADPQGGRRRHS*SETFSSTTTVTPVSPSFAHNPK	5	798.397															10635	10609							10690	10681
332	331	Adaptor/scaffold	IRS2	IRS2	%1148, %1149	insulin receptor substrate 2	Q9Y4H2	http://www.phosphosite.org/proteinAction.do?id=6018&showAllSites=true	137	QGGRRRHsSETFSST, GGRRRHSsETFSSTT			RRHS*S*ETFSSTTTVTPVSPSFAHNPK	4	755.343										10717	10196		12672	12727				10382	9970		12434	12480												4.267
333	332	Adaptor/scaffold	IRS2	IRS2	%1148, %1149	insulin receptor substrate 2	Q9Y4H2	http://www.phosphosite.org/proteinAction.do?id=6018&showAllSites=true	137	QGGRRRHsSETFSST, GGRRRHSsETFSSTT			RRHS*S*ETFSSTTTVTPVSPSFAHNPK	4	755.343										10687								10382																3.273
334	333	Adaptor/scaffold	IRS2	IRS2	%1148, %1149, %1162	insulin receptor substrate 2	Q9Y4H2	http://www.phosphosite.org/proteinAction.do?id=6018&showAllSites=true	137	QGGRRRHsSETFSST, GGRRRHSsETFSSTT, TTTVTPVsPSFAHNP			RHS*S*ETFSSTTTVTPVS*PSFAHNPK	3	981.41									12606		11918		14666				12589		11881		14639												3.31
3132	3105	Receptor, channel, transporter or cell surface protein	UBR4; UBR4	UBR4; UBR4 iso3	%1760, %1763; %1760, %1763	E3 ubiquitin-protein ligase UBR4	Q5T4S7; Q5T4S7-3	http://www.phosphosite.org/proteinAction.do?id=18080&showAllSites=true	574; 572	ESLVRHAsTSSPADK, VRHASTSsPADKAKV; ESLVRHAsTSSPADK, VRHASTSsPADKAKV			HAS*TSS*PADK	2	580.705	4114	3769	6140	2094	63525	80935	16778	12963					2167												11.3761	11.3372	11.5111	11.9922	11.4298	11.3987	11.3163	11.2522
336	335	Adaptor/scaffold	IRS2	IRS2	%1148, 1153, %1162	insulin receptor substrate 2	Q9Y4H2	http://www.phosphosite.org/proteinAction.do?id=6018&showAllSites=true	137	QGGRRRHsSETFSST, RHSSETFsSTTTVTP, TTTVTPVsPSFAHNP			VIRADPQGGRRRHS*SETFS*STTTVTPVS*PSFAHNPK	4	1037.73															11786
3133	3106	Receptor, channel, transporter or cell surface protein	UBR4; UBR4	UBR4; UBR4 iso3	%1760, %1763; %1760, %1763	E3 ubiquitin-protein ligase UBR4	Q5T4S7; Q5T4S7-3	http://www.phosphosite.org/proteinAction.do?id=18080&showAllSites=true	574; 572	ESLVRHAsTSSPADK, VRHASTSsPADKAKV; ESLVRHAsTSSPADK, VRHASTSsPADKAKV			HAS*TSS*PADK	2	580.705	4114	3769	6140	2094	63525	80935	16778	12963					660												11.3761	11.3372	11.5111	11.9922	11.4298	11.3987	11.3163	11.2522
338	337	Adaptor/scaffold	IRS2	IRS2	%1148, %1162	insulin receptor substrate 2	Q9Y4H2	http://www.phosphosite.org/proteinAction.do?id=6018&showAllSites=true	137	QGGRRRHsSETFSST, TTTVTPVsPSFAHNP			HS*SETFSSTTTVTPVS*PSFAHNPK	2	1353.58									12816		12081						12820		12091														3.204
339	338	Adaptor/scaffold	IRS2	IRS2	%1148, %1162	insulin receptor substrate 2	Q9Y4H2	http://www.phosphosite.org/proteinAction.do?id=6018&showAllSites=true	137	QGGRRRHsSETFSST, TTTVTPVsPSFAHNP			RRHS*SETFSSTTTVTPVS*PSFAHNPK	3	1006.79																11874								11899
3418	3389	Transcriptional regulator	GTF2F1	GTF2F1	%380, %381, %385, %391	general transcription factor IIF subunit 1	P35269	http://www.phosphosite.org/proteinAction.do?id=8665&showAllSites=true	58	ERKPSGGsSRGNSRP, RKPSGGSsRGNSRPG, GGSSRGNsRPGTPSA, NSRPGTPsAEGGSTS	GTF2F1		KPSGGS*S*RGNS*RPGTPS*AEGGSTSSTLR	3	999.063	227014	231676	762698	485701	76145	97502	17377	0			5097														23.1307	22.9205	22.9582	23.175	26.2997	26.4628	26.213	0
341	340	Adaptor/scaffold	IRS2	IRS2	%1149	insulin receptor substrate 2	Q9Y4H2	http://www.phosphosite.org/proteinAction.do?id=6018&showAllSites=true	137	GGRRRHSsETFSSTT			HSS*ETFSSTTTVTPVSPSFAHNPK	3	876.066									12191		11504	11492			13569	13499	12211		11545	11575			13609	13537									4.852
342	341	Adaptor/scaffold	IRS2	IRS2	%1149	insulin receptor substrate 2	Q9Y4H2	http://www.phosphosite.org/proteinAction.do?id=6018&showAllSites=true	137	GGRRRHSsETFSSTT			RHSS*ETFSSTTTVTPVSPSFAHNPK	3	928.099									10953	10867		10347	12795			12284	10993	10886		10399	12812			12298									4.71	3.471
3554	3525	Transcriptional regulator	RSF1	HBXAP	%1305	remodeling and spacing factor 1	Q96T23	http://www.phosphosite.org/proteinAction.do?id=6337&showAllSites=true	164	KRLHRIEtDEEESCD			RLHRIET*DEEESCDNAHGDANQPAR	4	750.822	8232950	4191280	10713100	9207520	22258800	21754400	8682430	102543		4430								4290							20.8028	20.6243	20.375	20.7112	23.1013	23.5783	23.249	23.1463		2.714
3868	3838	Translation	TDRD3	TDRD3	%256	tudor domain-containing protein 3 isoform 1	Q9H7E2	http://www.phosphosite.org/proteinAction.do?id=6977&showAllSites=true	73	KGRGRIRsEDEEDLG			IRS*EDEEDLGNARPSAPSTLFDFLESK	4	776.612	12809	4682	10451	4635	153689	176294	38033	29819						24240								24216			71.7755	71.4823	71.499	71.5278	66.3505	66.5822	66.157	66.4647
4642	4608	Vesicle protein	VPS13D	VPS13D	%2434	vacuolar protein sorting-associated protein 13D isoform 1	Q5THJ4	http://www.phosphosite.org/proteinAction.do?id=9805&showAllSites=true	492	TPSRHRNsSSESAIV			HRNS*SSESAIVPK	3	497.903	383819	265569	642263	531130	85239	70415	20879	11204	4475			4291													20.6408	20.2468	20.2705	20.548	21.8953	22.3117	21.9643	22.0065	2.139
346	345	Adaptor/scaffold	IRS2	IRS2	%1149, %1151	insulin receptor substrate 2	Q9Y4H2	http://www.phosphosite.org/proteinAction.do?id=6018&showAllSites=true	137	GGRRRHSsETFSSTT, RRRHSSEtFSSTTTV			RRHSS*ET*FSSTTTVTPVSPSFAHNPK	4	755.343												10311			12274
347	346	Adaptor/scaffold	IRS2	IRS2	%1149, %1151, %1162	insulin receptor substrate 2	Q9Y4H2	http://www.phosphosite.org/proteinAction.do?id=6018&showAllSites=true	137	GGRRRHSsETFSSTT, RRRHSSEtFSSTTTV, TTTVTPVsPSFAHNP			RHSS*ET*FSSTTTVTPVS*PSFAHNPK	3	981.41									12621								12589																3.735
348	347	Adaptor/scaffold	IRS2	IRS2	%1149, %1151, %1162	insulin receptor substrate 2	Q9Y4H2	http://www.phosphosite.org/proteinAction.do?id=6018&showAllSites=true	137	GGRRRHSsETFSSTT, RRRHSSEtFSSTTTV, TTTVTPVsPSFAHNP			RRHSS*ET*FSSTTTVTPVS*PSFAHNPK	3	1033.44													13324								13379
1091	1083	Chromatin, DNA-binding, DNA repair or DNA replication protein	PDS5B	APRIN	%1213, %1218	sister chromatid cohesion protein PDS5 homolog B	Q9NTI5	http://www.phosphosite.org/proteinAction.do?id=6358&showAllSites=true	168	IKGRLDSsEMDHSEN, DSSEMDHsENEDYTM			GRLDSS*EMDHS*ENEDYTM#SSPLPGKK	3	1029.41	6590	0	10172	13059	141766	138523	31049	28874					11824								11847				34.6943	0	34.4968	34.8932	35.0592	35.3588	35.2192	35.3502
1028	1020	Chromatin, DNA-binding, DNA repair or DNA replication protein	LUC7L3	CROP	%238	luc7-like protein 3	O95232	http://www.phosphosite.org/proteinAction.do?id=9722&showAllSites=true	51	KEKLRKRtEEPDRDE			KRT*EEPDRDER	3	504.226	1660160	2053930	2578140	3387230	180978	230368	42610	45390	2085	2152				2915											14.3785	14.4174	14.5132	14.7152	12.1822	12.2155	12.119	12.1682	1.805	1.83
4024	3991	Unknown function	CENPO	CENPO	%35	centromere protein O isoform 2	Q9BU64	http://www.phosphosite.org/proteinAction.do?id=11999&showAllSites=true	34	VSRSRKQsEELQSVQ			KQS*EELQSVQAQEGALGTK	2	1056	18420	25492	13068	4412	160396	158997	0	34354					12868	12952							12854	12942			37.5088	37.5107	37.5128	37.6677	37.5962	38.0098	0	37.8433
352	351	Adaptor/scaffold	IRS2	IRS2	%1149, %1162	insulin receptor substrate 2	Q9Y4H2	http://www.phosphosite.org/proteinAction.do?id=6018&showAllSites=true	137	GGRRRHSsETFSSTT, TTTVTPVsPSFAHNP			HSS*ETFSSTTTVTPVS*PSFAHNPK	2	1353.58												12089								12121
1971	1954	Phosphatase	PFKFB2	PFKFB2	%483, %493	6-phosphofructo-2-kinase/fructose-2,6-biphosphatase 2 isoform b	O60825	http://www.phosphosite.org/proteinAction.do?id=1185&showAllSites=true	58	IRRPRNYsVGSRPLK, SRPLKPLsPLRAQDM	Akt1, PKACa, PPP2CA, RSK2, p70S6K	14-3-3 beta	NYS*VGSRPLKPLS*PLRAQDMQEGAD	3	963.772	121377	179697	21501	39760	4010610	3249440	844892	720834	15294	15167			17262	17254		16646	15298	15191			17281	17289		16662	51.123	51.1147	51.0645	51.1883	48.5285	48.8058	48.7435	48.6918	3.271	3.328
2652	2626	RNA processing	SF3B2	SF3B2	%343, %346	splicing factor 3B subunit 2	Q13435	http://www.phosphosite.org/proteinAction.do?id=2959&showAllSites=true	100	PQRVRGVsSESSGDR, VRGVSSEsSGDREKD			GVS*SES*SGDREK	2	699.253	310499	309540	265599	234600	304302	406517	69514	82440						4062	3785	3766							3844		15.9215	15.6709	15.8169	16.1997	15.0049	15.2999	15.0879	15.15
969	962	Chaperone	SGTA	SGTA	%305	small glutamine-rich tetratricopeptide repeat-containing protein alpha	O43765	http://www.phosphosite.org/proteinAction.do?id=5757&showAllSites=true	34	QIRSRTPsASNDDQQ			SRTPS*ASNDDQQE	2	757.791	226024	158814	302828	270529	1254550	965540	236250	230363	2968	2934	2764		4834	4942	4629	4640	2954	2946	2751		4854	4983	4663	4655	16.5742	16.3481	16.3071	16.6982	17.2225	17.6712	17.3538	17.479	3.286	3.629
2969	2942	Receptor, channel, transporter or cell surface protein	SEMA4B	SEMA4B	%804	semaphorin-4B precursor	Q9NPR2	http://www.phosphosite.org/proteinAction.do?id=12457&showAllSites=true	92	ESEKRPLsIQDSFVE			RPLS*IQDSFVEVSPVCPRPR	3	807.07	654045	596737	964516	727076	365930	326211	48574	96829			14633	14624				16711			14674	14683					52.0745	52.063	52.0552	52.0318	48.6288	48.96	48.949	48.8988
357	356	Adaptor/scaffold	IRS2	IRS2	%1149, %1162	insulin receptor substrate 2	Q9Y4H2	http://www.phosphosite.org/proteinAction.do?id=6018&showAllSites=true	137	GGRRRHSsETFSSTT, TTTVTPVsPSFAHNP			RRHSS*ETFSSTTTVTPVS*PSFAHNPK	3	1006.79													12396		11932						12434		11971
358	357	Adaptor/scaffold	IRS2	IRS2	%1149, %1162	insulin receptor substrate 2	Q9Y4H2	http://www.phosphosite.org/proteinAction.do?id=6018&showAllSites=true	137	GGRRRHSsETFSSTT, TTTVTPVsPSFAHNP			RRHSS*ETFSSTTTVTPVS*PSFAHNPK	4	755.343									10630		9909	9876			11912		10468		9970	9937			11971										2.816
359	358	Adaptor/scaffold	IRS2	IRS2	%1149, %1162	insulin receptor substrate 2	Q9Y4H2	http://www.phosphosite.org/proteinAction.do?id=6018&showAllSites=true	137	GGRRRHSsETFSSTT, TTTVTPVsPSFAHNP			RRHSS*ETFSSTTTVTPVS*PSFAHNPK	4	755.343									10388								10468																2.594
360	359	Adaptor/scaffold	IRS2	IRS2	%1149, %1164	insulin receptor substrate 2	Q9Y4H2	http://www.phosphosite.org/proteinAction.do?id=6018&showAllSites=true	137	GGRRRHSsETFSSTT, TVTPVSPsFAHNPKR			HSS*ETFSSTTTVTPVSPS*FAHNPK	3	902.721									12745	12632	12035	12043					12841	12692	12091	12121													3.619	3.896
361	360	Adaptor/scaffold	IRS2	IRS2	%1149, %1164	insulin receptor substrate 2	Q9Y4H2	http://www.phosphosite.org/proteinAction.do?id=6018&showAllSites=true	137	GGRRRHSsETFSSTT, TVTPVSPsFAHNPKR			HSS*ETFSSTTTVTPVSPS*FAHNPK	3	902.721											12277								12091
362	361	Adaptor/scaffold	IRS2	IRS2	%1149, %1164	insulin receptor substrate 2	Q9Y4H2	http://www.phosphosite.org/proteinAction.do?id=6018&showAllSites=true	137	GGRRRHSsETFSSTT, TVTPVSPsFAHNPKR			RHSS*ETFSSTTTVTPVSPS*FAHNPK	3	954.755										11638						12942		11516						13012										4.356
363	362	Adaptor/scaffold	IRS2	IRS2	%1151	insulin receptor substrate 2	Q9Y4H2	http://www.phosphosite.org/proteinAction.do?id=6018&showAllSites=true	137	RRRHSSEtFSSTTTV			HSSET*FSSTTTVTPVSPSFAHNPK	2	1313.59	39695	57187	28125	17211	0	0	0	0				11595								11575					42.444	42.3338	42.3593	42.3978	0	0	0	0
364	363	Adaptor/scaffold	IRS2	IRS2	%1151	insulin receptor substrate 2	Q9Y4H2	http://www.phosphosite.org/proteinAction.do?id=6018&showAllSites=true	137	RRRHSSEtFSSTTTV			HSSET*FSSTTTVTPVSPSFAHNPK	4	657.301	119010	13748	141377	89101	165687	305435	0	0						14110											42.444	40.8235	42.3593	42.3287	39.7792	40.0903	0	0
2970	2943	Receptor, channel, transporter or cell surface protein	SEMA4B	SEMA4B	%804	semaphorin-4B precursor	Q9NPR2	http://www.phosphosite.org/proteinAction.do?id=12457&showAllSites=true	92	ESEKRPLsIQDSFVE			RPLS*IQDSFVEVSPVCPRPR	3	807.07	654045	596737	964516	727076	365930	326211	48574	96829			15733								14674						52.0745	52.063	52.0552	52.0318	48.6288	48.96	48.949	48.8988
366	365	Adaptor/scaffold	IRS2	IRS2	%1151	insulin receptor substrate 2	Q9Y4H2	http://www.phosphosite.org/proteinAction.do?id=6018&showAllSites=true	137	RRRHSSEtFSSTTTV			RHSSET*FSSTTTVTPVSPSFAHNPK	4	696.326												10333								10399
367	366	Adaptor/scaffold	IRS2	IRS2	%1151	insulin receptor substrate 2	Q9Y4H2	http://www.phosphosite.org/proteinAction.do?id=6018&showAllSites=true	137	RRRHSSEtFSSTTTV			RRHSSET*FSSTTTVTPVSPSFAHNPK	3	980.133									9813		9360	9360					9859		9403	9370													3.921
368	367	Adaptor/scaffold	IRS2	IRS2	%1151	insulin receptor substrate 2	Q9Y4H2	http://www.phosphosite.org/proteinAction.do?id=6018&showAllSites=true	137	RRRHSSEtFSSTTTV			RRHSSET*FSSTTTVTPVSPSFAHNPK	4	735.351										9733		9319						9773		9412														3.459
369	368	Adaptor/scaffold	IRS2	IRS2	%1151, %1162	insulin receptor substrate 2	Q9Y4H2	http://www.phosphosite.org/proteinAction.do?id=6018&showAllSites=true	137	RRRHSSEtFSSTTTV, TTTVTPVsPSFAHNP			ADPQGGRRRHSSET*FSSTTTVTPVS*PSFAHNPK	4	925.673														11804								11829
3116	3089	Receptor, channel, transporter or cell surface protein	UBR4; UBR4	UBR4; UBR4 iso3	%1760; %1760	E3 ubiquitin-protein ligase UBR4	Q5T4S7; Q5T4S7-3	http://www.phosphosite.org/proteinAction.do?id=18080&showAllSites=true	574; 572	ESLVRHAsTSSPADK; ESLVRHAsTSSPADK			ESAFQSEPRISESLVRHAS*TSSPADK	4	724.842	207386	293731	12613	25748	23972300	17150100	4407270	4144130							12944								13000		40.536	40.6578	40.2718	40.3462	39.0988	39.4727	39.2435	39.397
371	370	Adaptor/scaffold	IRS2	IRS2	%1151, %1162	insulin receptor substrate 2	Q9Y4H2	http://www.phosphosite.org/proteinAction.do?id=6018&showAllSites=true	137	RRRHSSEtFSSTTTV, TTTVTPVsPSFAHNP			RHSSET*FSSTTTVTPVS*PSFAHNPK	4	716.318											10917								10978
372	371	Adaptor/scaffold	IRS2	IRS2	%1151, %1162	insulin receptor substrate 2	Q9Y4H2	http://www.phosphosite.org/proteinAction.do?id=6018&showAllSites=true	137	RRRHSSEtFSSTTTV, TTTVTPVsPSFAHNP			RRHSSET*FSSTTTVTPVS*PSFAHNPK	3	1006.79									10401	10366	9918	9899					10468		9970	9937													4.352	3.967
3139	3112	Receptor, channel, transporter or cell surface protein	UBR4; UBR4	UBR4; UBR4 iso3	%1761, %1763; %1761, %1763	E3 ubiquitin-protein ligase UBR4	Q5T4S7; Q5T4S7-3	http://www.phosphosite.org/proteinAction.do?id=18080&showAllSites=true	574; 572	SLVRHAStSSPADKA, VRHASTSsPADKAKV; SLVRHAStSSPADKA, VRHASTSsPADKAKV			ISESLVRHAST*SS*PADK	3	648.954	1638510	917025	774999	996647	8884950	10595300	1967570	2115850						9311		8839						9351		8875	26.6525	26.7537	26.3342	26.5575	28.4187	28.9098	28.6032	28.7108
3211	3182	Transcriptional regulator	CBX8	CBX8	%311	chromobox protein homolog 8	Q9HC52	http://www.phosphosite.org/proteinAction.do?id=14584&showAllSites=true	43	GTRVRHGsGPPSSGG			HGS*GPPSSGGGLYR	2	704.804	56522	43912	91037	57179	38159	64732	10594	10946			5679	5719							5712	5743					24.6307	24.8362	24.5878	24.8028	26.9043	27.2113	27.0422	27.1425
3213	3184	Transcriptional regulator	CBX8	CBX8	%311	chromobox protein homolog 8	Q9HC52	http://www.phosphosite.org/proteinAction.do?id=14584&showAllSites=true	43	GTRVRHGsGPPSSGG			VRHGS*GPPSSGGGLYR	3	555.261	88228	69786	82874	115150	74328	105173	16877	20334			4685								4678						21.7772	21.9193	21.6028	21.5335	23.7875	24.2107	23.9792	24.0297
3949	3916	Unknown function	ARHGAP39	ARHGAP39	%248	rho GTPase-activating protein 39	Q9C0H5	http://www.phosphosite.org/proteinAction.do?id=6035&showAllSites=true	125	RSRRPSGsQHSPSLQ			RPSGS*QHSPSLQTFAPEADGTIFFPERRPSPFLK	5	773.783	50668	56172	24234	37646	11978	176353	32017	8492				17962								17974					62.248	62.1407	62.0105	62.1075	57.486	57.4655	57.286	57.4982
377	376	Adaptor/scaffold	IRS2	IRS2	%363, %384, %391	insulin receptor substrate 2	Q9Y4H2	http://www.phosphosite.org/proteinAction.do?id=6018&showAllSites=true	137	CSSCRVRtASEGDGG, AAGARPVsVAGSPLS, SVAGSPLsPGPVRAP	CDK1		VRT*ASEGDGGAAAGAAAAGARPVS*VAGSPLS*PGPVRAPLSR	3	1317.96												13625								13612
378	377	Adaptor/scaffold	IRS2	IRS2	%363, %388	insulin receptor substrate 2	Q9Y4H2	http://www.phosphosite.org/proteinAction.do?id=6018&showAllSites=true	137	CSSCRVRtASEGDGG, RPVSVAGsPLSPGPV			T*ASEGDGGAAAGAAAAGARPVSVAGS*PLSPGPVRAPLSR	3	1206.25									14748				16671				15403																2.506
379	378	Adaptor/scaffold	IRS2	IRS2	%363, %388	insulin receptor substrate 2	Q9Y4H2	http://www.phosphosite.org/proteinAction.do?id=6018&showAllSites=true	137	CSSCRVRtASEGDGG, RPVSVAGsPLSPGPV			T*ASEGDGGAAAGAAAAGARPVSVAGS*PLSPGPVRAPLSR	4	904.937	64504	65826	40336	23998	281425	292465	84411	78125					16698								17365				49.5837	49.3978	49.5067	49.4123	47.0363	47.363	47.1703	47.1223
380	379	Adaptor/scaffold	IRS2	IRS2	%363, %388, %391	insulin receptor substrate 2	Q9Y4H2	http://www.phosphosite.org/proteinAction.do?id=6018&showAllSites=true	137	CSSCRVRtASEGDGG, RPVSVAGsPLSPGPV, SVAGSPLsPGPVRAP	CDK1		T*ASEGDGGAAAGAAAAGARPVSVAGS*PLS*PGPVR	3	1058.13	10542	6787	18644	27772	0	0	0	0				13191								13192					47.3375	47.3378	47.3788	47.4023	0	0	0	0
381	380	Adaptor/scaffold	IRS2	IRS2	%363, %388, %391	insulin receptor substrate 2	Q9Y4H2	http://www.phosphosite.org/proteinAction.do?id=6018&showAllSites=true	137	CSSCRVRtASEGDGG, RPVSVAGsPLSPGPV, SVAGSPLsPGPVRAP	CDK1		T*ASEGDGGAAAGAAAAGARPVSVAGS*PLS*PGPVRAPLSR	3	1232.9														17657
382	381	Adaptor/scaffold	IRS2	IRS2	%363, %388, %391	insulin receptor substrate 2	Q9Y4H2	http://www.phosphosite.org/proteinAction.do?id=6018&showAllSites=true	137	CSSCRVRtASEGDGG, RPVSVAGsPLSPGPV, SVAGSPLsPGPVRAP	CDK1		VRT*ASEGDGGAAAGAAAAGARPVSVAGS*PLS*PGPVRAPLSR	3	1317.96										14321								14351																2.782
383	382	Adaptor/scaffold	IRS2	IRS2	%363, %391	insulin receptor substrate 2	Q9Y4H2	http://www.phosphosite.org/proteinAction.do?id=6018&showAllSites=true	137	CSSCRVRtASEGDGG, SVAGSPLsPGPVRAP	CDK1		T*ASEGDGGAAAGAAAAGARPVSVAGSPLS*PGPVR	3	1031.48	59925	52011	46401	89628	0	0	0	0				13600													48.6412	48.6978	48.573	48.7195	0	0	0	0
384	383	Adaptor/scaffold	IRS2	IRS2	%365	insulin receptor substrate 2	Q9Y4H2	http://www.phosphosite.org/proteinAction.do?id=6018&showAllSites=true	137	SCRVRTAsEGDGGAA			TAS*EGDGGAAAGAAAAGAR	2	806.342	23811	14953	6230	7525	54361	156131	0	0			5459	5574	8772	8901					5466	5575	8760	8889			26.4293	26.4875	26.82	26.8427	28.2103	28.7027	0	0
385	384	Adaptor/scaffold	IRS2	IRS2	%365	insulin receptor substrate 2	Q9Y4H2	http://www.phosphosite.org/proteinAction.do?id=6018&showAllSites=true	137	SCRVRTAsEGDGGAA			TAS*EGDGGAAAGAAAAGARPVSVAGSPLSPGPVR	3	1004.82	35704	22051	39258	51765	0	54126	0	0		13845	13101	13137						13805	13120	13129					47.2803	47.2052	47.2447	47.2087	0	45.4258	0	0		4.749
1128	1120	Chromatin, DNA-binding, DNA repair or DNA replication protein	ZNF185	ZNF185	%64	zinc finger protein 185 isoform 1	NP_009081	http://www.phosphosite.org/proteinAction.do?id=5086204&showAllSites=true	74	SGRSRATsFSSAGEV			ATS*FSSAGEVPKPRPPSTR	3	684.668	0	10063	26014	26868	206047	276553	34156	68437					11096								11154				0	32.8795	32.532	32.8522	33.3205	33.7127	33.6315	33.4665
4339	4306	Unknown function	RSRC2; RSRC2	RSRC2; RSRC2 iso4	%105; %46	arginine/serine-rich coiled-coil protein 2	Q7L4I2; NP_937992	http://www.phosphosite.org/proteinAction.do?id=17282&showAllSites=true	51; 44	GRERLNSsENGEDRH; GRERLNSsENGEDRH			ERLNSS*ENGEDRHK	3	584.255	1164950	800868	686046	1610490	118063	113203	16141	32129	2560																15.614	15.368	15.5156	15.8513	13.5433	13.8288	15.9674	13.7515	1.961
4446	4412	Vesicle protein	EHBP1L1	EHBP1L1	%1257	EH domain-binding protein 1-like protein 1	Q8N3D4	http://www.phosphosite.org/proteinAction.do?id=17251&showAllSites=true	162	GVRLRRPsVNGEPGS			LRRPS*VNGEPGSVPPPRAHGSFSHVR	4	719.116	54066	11725	33385	27176	60705	77971	18376	10750	7336		6882	6996					7262		6846	6960					28.337	28.1058	27.9662	28.3747	29.241	29.5637	29.2898	29.3215	2.684
389	388	Adaptor/scaffold	IRS2	IRS2	%365, %384	insulin receptor substrate 2	Q9Y4H2	http://www.phosphosite.org/proteinAction.do?id=6018&showAllSites=true	137	SCRVRTAsEGDGGAA, AAGARPVsVAGSPLS			VRTAS*EGDGGAAAGAAAAGARPVS*VAGSPLSPGPVRAPLSR	4	968.73									13836																								2.444
390	389	Adaptor/scaffold	IRS2	IRS2	%365, %384, %391	insulin receptor substrate 2	Q9Y4H2	http://www.phosphosite.org/proteinAction.do?id=6018&showAllSites=true	137	SCRVRTAsEGDGGAA, AAGARPVsVAGSPLS, SVAGSPLsPGPVRAP	CDK1		TAS*EGDGGAAAGAAAAGARPVS*VAGSPLS*PGPVRAPLSR	3	1232.9										15373			17842					15359																2.818
4561	4527	Vesicle protein	NECAP2	NECAP2	%181	adaptin ear-binding coat-associated protein 2 isoform 2	Q9NVZ3	http://www.phosphosite.org/proteinAction.do?id=21755&showAllSites=true	28	NPRVRPAsTGGLSLL			VRPAS*TGGLSLLPPPPGGK	2	941.003	729417	983120	341827	528723	1200210	1103620	242111	250026	15846	15504	14673	14709					15823	15716	14842	14830					52.6043	52.6142	52.5632	52.487	49.2898	49.6838	49.5145	49.4692	3.151	2.988
4562	4528	Vesicle protein	NECAP2	NECAP2	%181	adaptin ear-binding coat-associated protein 2 isoform 2	Q9NVZ3	http://www.phosphosite.org/proteinAction.do?id=21755&showAllSites=true	28	NPRVRPAsTGGLSLL			VRPAS*TGGLSLLPPPPGGK	2	941.003	729417	983120	341827	528723	1200210	1103620	242111	250026	15611		14886						15823		14842						52.6043	52.6142	52.5632	52.487	49.2898	49.6838	49.5145	49.4692	3.107
796	791	Cell cycle regulation	NUMA1	NuMA-1	%1811	nuclear mitotic apparatus protein 1	Q14980	http://www.phosphosite.org/proteinAction.do?id=3498&showAllSites=true	238	TRSARRRtTQIINIT			RRT*TQIINITM#TK	2	836.434	159279	208404	107312	137030	180915	137882	55071	16097		9147	8759														33.8638	33.8512	33.6803	33.8798	33.585	33.9843	33.8565	33.9118		1.954
394	393	Adaptor/scaffold	IRS2	IRS2	%365, %391	insulin receptor substrate 2	Q9Y4H2	http://www.phosphosite.org/proteinAction.do?id=6018&showAllSites=true	137	SCRVRTAsEGDGGAA, SVAGSPLsPGPVRAP	CDK1		TAS*EGDGGAAAGAAAAGARPVSVAGSPLS*PGPVR	3	1031.48											13550								13561
1033	1025	Chromatin, DNA-binding, DNA repair or DNA replication protein	LUC7L3	CROP	%238	luc7-like protein 3	O95232	http://www.phosphosite.org/proteinAction.do?id=9722&showAllSites=true	51	KEKLRKRtEEPDRDE			LRKRT*EEPDRDER	4	445.718	9132520	13848700	12720500	19350600	1754870	1565720	735873	2675	2367		2290														15.2017	14.9587	15.2631	15.4926	12.5436	12.7527	12.5049	14.7415	1.985
2881	2854	Receptor, channel, transporter or cell surface protein	MBOAT2	MBOAT2	%474	lysophospholipid acyltransferase 2	Q6ZWT7	http://www.phosphosite.org/proteinAction.do?id=19228&showAllSites=true	60	KTQRRKNtHENIQLS			KNT*HENIQLSQSK	3	536.258	0	0	24043	1873	114983	117888	25906	25678					6552	6675							6534	6663			0	0	18.912	19.3288	21.583	22.0518	21.7447	21.8432
397	396	Adaptor/scaffold	IRS2	IRS2	%365, %391	insulin receptor substrate 2	Q9Y4H2	http://www.phosphosite.org/proteinAction.do?id=6018&showAllSites=true	137	SCRVRTAsEGDGGAA, SVAGSPLsPGPVRAP	CDK1		VRTAS*EGDGGAAAGAAAAGARPVSVAGSPLS*PGPVR	4	837.653	22119	20114	26698	17247	0	0	0	0				12590								12604					45.7482	45.5207	45.6183	45.5712	0	0	0	0
3486	3457	Transcriptional regulator	NFKB2	NFkB-p100	161	nuclear factor NF-kappa-B p100 subunit isoform b	Q00653	http://www.phosphosite.org/proteinAction.do?id=3881&showAllSites=true	97	LQRQRLRsRPQGLTE			LRS*RPQGLTEAEQRELEQEAK	4	637.818	19563	31287	8274	19094	814704	607382	197377	119964						12529								12564			36.3933	36.9983	36.5018	36.6223	36.7025	37.0563	36.7915	36.9233
399	398	Adaptor/scaffold	IRS2	IRS2	%384, %391	insulin receptor substrate 2	Q9Y4H2	http://www.phosphosite.org/proteinAction.do?id=6018&showAllSites=true	137	AAGARPVsVAGSPLS, SVAGSPLsPGPVRAP	CDK1		VRTASEGDGGAAAGAAAAGARPVS*VAGSPLS*PGPVRAPLSR	3	1291.3												13598
1964	1947	Phosphatase	PFKFB2	PFKFB2	%466	6-phosphofructo-2-kinase/fructose-2,6-biphosphatase 2 isoform b	O60825	http://www.phosphosite.org/proteinAction.do?id=1185&showAllSites=true	58	PVRMRRNsFTPLSSS	AMPKA1, Akt1, PKACa, PPP2CA, RSK2, p70S6K		NS*FTPLSSSNTIR	2	752.346	73149	93511	69809	65046	288031	189206	37837	66916			12631		15716	15780					12616		15727	15777			45.7482	45.7695	45.6763	45.711	44.6748	45.0567	44.7663	44.8603
401	400	Adaptor/scaffold	LMO7; LMO7; LMO7	LMO7; LMO7 iso2; LMO7 iso3	%1491; %1491; %1157	LIM domain only protein 7 isoform 1	Q8WWI1; Q8WWI1-2; Q8WWI1-3	http://www.phosphosite.org/proteinAction.do?id=3190&showAllSites=true	193; 191; 154	NSWIRQRsASVNKEP; NSWIRQRsASVNKEP; NSWIRQRsASVNKEP			S*ASVNKEPVSLPGIMR	3	588.962													17727								17743
3214	3185	Transcriptional regulator	CDCA7L	CDCA7L	%320	cell division cycle-associated 7-like protein isoform 2	Q96GN5	http://www.phosphosite.org/proteinAction.do?id=13433&showAllSites=true	52	YRRRHRIsSFRPVED			IS*SFRPVEDITEEDLENVAITVRDK	3	985.816	39739	17576	4550	8200	166923	90592	40009	17390	22810	22563								22535							72.5458	72.5317	72.6148	73.0172	67.7943	68.0647	67.637	66.5175	3.448	3.13
403	402	Adaptor/scaffold	LMO7; LMO7; LMO7	LMO7; LMO7 iso2; LMO7 iso3	%1493; %1493; %1159	LIM domain only protein 7 isoform 1	Q8WWI1; Q8WWI1-2; Q8WWI1-3	http://www.phosphosite.org/proteinAction.do?id=3190&showAllSites=true	193; 191; 154	WIRQRSAsVNKEPVS; WIRQRSAsVNKEPVS; WIRQRSAsVNKEPVS			RTPLHNDNSWIRQRSAS*VNK	4	615.557	0	0	0	0	1181450	1643420	2023740	1797220						9188											0	0	0	0	28.1057	28.651	28.3352	28.4448
3215	3186	Transcriptional regulator	CDCA7L	CDCA7L	%320	cell division cycle-associated 7-like protein isoform 2	Q96GN5	http://www.phosphosite.org/proteinAction.do?id=13433&showAllSites=true	52	YRRRHRIsSFRPVED			IS*SFRPVEDITEEDLENVAITVRDK	3	985.816	39739	17576	4550	8200	166923	90592	40009	17390		22549															72.5458	72.5317	72.6148	73.0172	67.7943	68.0647	67.637	66.5175		2.976
1972	1955	Phosphatase	PFKFB2	PFKFB2	%483, %493	6-phosphofructo-2-kinase/fructose-2,6-biphosphatase 2 isoform b	O60825	http://www.phosphosite.org/proteinAction.do?id=1185&showAllSites=true	58	IRRPRNYsVGSRPLK, SRPLKPLsPLRAQDM	Akt1, PKACa, PPP2CA, RSK2, p70S6K	14-3-3 beta	NYS*VGSRPLKPLS*PLRAQDM#QEGAD	3	969.103	454819	311028	116326	146981	4127790	4166820	895790	937512	13956	13852	13125	13173	15938	15970	15413	15325	13975		13141	13192	15979	16008	15452	15360	47.3937	47.457	47.312	47.4023	45.3145	45.635	45.4707	45.441	3.143	2.715
3919	3887	Ubiquitin conjugating system	NEDD4L; NEDD4L	NEDD4L; NEDD4L iso5	%448, %464; %428, %444	E3 ubiquitin-protein ligase NEDD4-like isoform 2	Q96PU5; Q96PU5-5	http://www.phosphosite.org/proteinAction.do?id=6134&showAllSites=true	112; 110	IRRPRSLsSPTVTLS, PLEGAKDsPVRRAVK; IRRPRSLsSPTVTLS, PLEGAKDsPVRRAVK	PKACa, PPP1CA, SGK1; PKACa, PPP1CA, SGK1	14-3-3 beta, 14-3-3 eta, ENaC-alpha, ENaC-beta, Smad3; 14-3-3 beta, 14-3-3 eta, ENaC-alpha, ENaC-beta, Smad3	SLS*SPTVTLSAPLEGAKDS*PVRR	3	843.41	119328	97190	39083	26464	459485	550488	78075	143522		15071				17073											50.8937	50.757	50.818	50.8007	48.0687	48.3383	48.22	48.1685		2.239
407	406	Adaptor/scaffold	LMO7; LMO7; LMO7	LMO7; LMO7 iso2; LMO7 iso3	%1493; %1493; %1159	LIM domain only protein 7 isoform 1	Q8WWI1; Q8WWI1-2; Q8WWI1-3	http://www.phosphosite.org/proteinAction.do?id=3190&showAllSites=true	193; 191; 154	WIRQRSAsVNKEPVS; WIRQRSAsVNKEPVS; WIRQRSAsVNKEPVS			SAS*VNKEPVSLPGIM#R	3	594.294																14493								15087
4077	4044	Unknown function	FAM83F	FAM83F	440	hypothetical protein LOC113828	Q8NEG4	http://www.phosphosite.org/proteinAction.do?id=12821&showAllSites=true	55	APARRFSsRLFSRRA			FSS*RLFSR	2	540.255	334250	262041	409968	443931	58217	88036	9078	23555						5389											17.4147	17.5128	16.9403	17.3803	18.3742	18.722	18.5478	18.622
409	408	Adaptor/scaffold	LMO7; LMO7; LMO7	LMO7; LMO7 iso2; LMO7 iso3	804; 804; 470	LIM domain only protein 7 isoform 1	Q8WWI1; Q8WWI1-2; Q8WWI1-3	http://www.phosphosite.org/proteinAction.do?id=3190&showAllSites=true	193; 191; 154	VPSRRRMySFDDVLE; VPSRRRMySFDDVLE; VPSRRRMySFDDVLE			RM#Y*SFDDVLEEGK	2	842.85														17985								17835
4461	4427	Vesicle protein	EXOC4	EXOC4	%32	exocyst complex component 4 isoform b	Q96A65	http://www.phosphosite.org/proteinAction.do?id=11776&showAllSites=true	111	ISVIRTLsTSDDVED			SKDPSGLLISVIRTLS*TSDDVEDRENEK	3	1061.85	34754	41246	0	13037	915235	539646	173571	157967	21235				22931	22918							22972	22917			68.2912	68.1447	0	67.9675	62.8575	63.1937	62.8363	63.0832	2.478
411	410	Adaptor/scaffold	LMO7; LMO7; LMO7	LMO7; LMO7 iso2; LMO7 iso3	804; 804; 470	LIM domain only protein 7 isoform 1	Q8WWI1; Q8WWI1-2; Q8WWI1-3	http://www.phosphosite.org/proteinAction.do?id=3190&showAllSites=true	193; 191; 154	VPSRRRMySFDDVLE; VPSRRRMySFDDVLE; VPSRRRMySFDDVLE			RRMY*SFDDVLEEGK	3	608.938											14354								14359
412	411	Adaptor/scaffold	LMO7; LMO7; LMO7	LMO7; LMO7 iso2; LMO7 iso3	804; 804; 470	LIM domain only protein 7 isoform 1	Q8WWI1; Q8WWI1-2; Q8WWI1-3	http://www.phosphosite.org/proteinAction.do?id=3190&showAllSites=true	193; 191; 154	VPSRRRMySFDDVLE; VPSRRRMySFDDVLE; VPSRRRMySFDDVLE			RRM#Y*SFDDVLEEGK	2	920.9										13739								13826																2.013
413	412	Adaptor/scaffold	LMO7; LMO7; LMO7	LMO7; LMO7 iso2; LMO7 iso3	804; 804; 470	LIM domain only protein 7 isoform 1	Q8WWI1; Q8WWI1-2; Q8WWI1-3	http://www.phosphosite.org/proteinAction.do?id=3190&showAllSites=true	193; 191; 154	VPSRRRMySFDDVLE; VPSRRRMySFDDVLE; VPSRRRMySFDDVLE			RRM#Y*SFDDVLEEGK	3	614.269															15075								15179
414	413	Adaptor/scaffold	LMO7; LMO7; LMO7	LMO7; LMO7 iso2; LMO7 iso3	804; 804; 470	LIM domain only protein 7 isoform 1	Q8WWI1; Q8WWI1-2; Q8WWI1-3	http://www.phosphosite.org/proteinAction.do?id=3190&showAllSites=true	193; 191; 154	VPSRRRMySFDDVLE; VPSRRRMySFDDVLE; VPSRRRMySFDDVLE			STVPSRRRM#Y*SFDDVLEEGK	4	617.787													14307								14366
566	564	Adhesion or extracellular matrix protein	CGNL1	CGNL1	%298, %299, %300	cingulin-like protein 1	Q7Z2L3	http://www.phosphosite.org/proteinAction.do?id=16275&showAllSites=true	149	ARSRRSSsSSTTPTS, RSRRSSSsSTTPTSA, SRRSSSSsTTPTSAN			SRRSSS*S*S*TTPTSANSLYR	3	762.305	35738	25115	9920	17172	47011	33454	0	9251	8034	7966															30.4272	30.4013	30.3475	30.622	31.3068	31.6867	0	31.6582	1.982	2.79
1013	1005	Chromatin, DNA-binding, DNA repair or DNA replication protein	H2BFS; HIST1H2BC; HIST1H2BD; HIST1H2BH; HIST1H2BK; HIST1H2BL; HIST1H2BM; HIST1H2BN; HIST2H2BF	H2BFS; H2B1C; H2B1D; H2B1H; H2B1K; H2B1L; H2B1M; H2B1N; H2B2F	37; %37; %37; %37; %37; 37; 37; %37; 37		P57053; P62807; P58876; Q93079; O60814; Q99880; Q99879; Q99877; Q5QNW6	http://www.phosphosite.org/proteinAction.do?id=8432&showAllSites=true	14; 14; 14; 14; 14; 14; 14; 14; 14	RKRSRKEsYSVYVYK; RKRSRKEsYSVYVYK; RKRSRKEsYSVYVYK; RKRSRKEsYSVYVYK; RKRSRKEsYSVYVYK; RKRSRKEsYSVYVYK; RKRSRKEsYSVYVYK; RKRSRKEsYSVYVYK; RKRSRKEsYSVYVYK			KES*YSVYVYK	2	673.307	549699	461244	555523	612163	1946570	2344440	427501	559469	10743	10656	10139	10221	13087	13135	12647		10762	10676	10159	10252	13085	13152	12664		38.3117	38.3188	38.0523	38.3195	38.1662	38.527	38.4002	38.4343	2.568	2.77
1250	1241	Cytoskeletal protein	HTT	Huntingtin	%419	huntingtin	P42858	http://www.phosphosite.org/proteinAction.do?id=1292&showAllSites=true	348	ESGGRSRsGSIVELI			SRS*GSIVELIAGGGSSCSPVLSRK	3	828.747	149655	167932	41515	35748	597134	564806	124172	143054						18173								18192			54.2403	54.1672	54.3052	54.2762	50.7482	51.0415	50.8208	50.8308
2195	2175	Protein kinase, Ser/Thr (non-receptor)	MAP3K3	MEKK3	%337	mitogen-activated protein kinase kinase kinase 3 isoform 2	Q99759	http://www.phosphosite.org/proteinAction.do?id=842&showAllSites=true	71	DPRGRLRsADSENAL	SGK1		LRS*ADSENALSVQERNVPTK	3	765.376	0	0	0	0	176445	148481	28848	45027					11109		10752						11112		10585		0	0	0	0	33.2093	33.5457	33.4023	33.5212
2191	2171	Protein kinase, Ser/Thr (non-receptor)	KIAA1804	MLK4	%614	mitogen-activated protein kinase kinase kinase MLK4	Q5TCX8	http://www.phosphosite.org/proteinAction.do?id=2000&showAllSites=true	114	KERIRPLsDGNSPWS			IRPLS*DGNSPWSTILIK	2	989.014	1219070	891048	1191950	1231730	177000	201324	24551	61988			20012								20112						68.9853	68.814	68.9312	68.7827	63.6708	63.963	63.9295	63.9125
2190	2170	Protein kinase, Ser/Thr (non-receptor)	KIAA1804	MLK4	%614	mitogen-activated protein kinase kinase kinase MLK4	Q5TCX8	http://www.phosphosite.org/proteinAction.do?id=2000&showAllSites=true	114	KERIRPLsDGNSPWS			IRPLS*DGNSPWSTILIK	2	989.014	1219070	891048	1191950	1231730	177000	201324	24551	61988	21427	21256	20199	20011	23294	23220			21468	21297	20112	20073	23287	23295			68.9853	68.814	68.9312	68.7827	63.6708	63.963	63.9295	63.9125	2.821	2.241
3257	3228	Transcriptional regulator	DDX17; DDX17	DDX17; DDX17 iso3	%571; %494	probable ATP-dependent RNA helicase DDX17 isoform 3	Q92841; Q92841-3	http://www.phosphosite.org/proteinAction.do?id=8767&showAllSites=true	80; 73	RSRYRTTsSANNPNL; RSRYRTTsSANNPNL			TTS*SANNPNLM#YQDECDRR	3	789.982	33550	19244	5187	34241	276325	231230	55699	61036					9502								9537				26.8735	27.1762	27.6657	26.7832	29.241	29.7278	29.4515	29.6055
459	458	Adaptor/scaffold	RANBP3; RANBP3	RANBP3; RANBP3 iso3	%124; %56	ran-binding protein 3 isoform RANBP3-a	Q9H6Z4; Q9H6Z4-3	http://www.phosphosite.org/proteinAction.do?id=12006&showAllSites=true	60; 53	PPVKRERtSSLTQFP; PPVKRERtSSLTQFP			RERT*SSLTQFPPSQSEERSSGFR	3	917.095	40646	31465	0	0	546672	767817	153655	143369						11517	12387							11388	13147		33.4957	33.7403	0	0	33.7442	34.0885	34.022	34.1313
4613	4579	Vesicle protein	REPS1	REPS1	%273	ralBP1-associated Eps domain-containing protein 1 isoform b	Q96D71	http://www.phosphosite.org/proteinAction.do?id=5353&showAllSites=true	87	IEIRRQSsSYDDPWK			RQSS*SYDDPWK	2	724.796	484375	385039	303292	296508	414163	462993	113515	85242	9341	9315	8859	9035	11955	12026	11573	11525	9397	9353	8857	9034	11973	12060	11593	11563	34.3787	34.4555	34.0692	34.5845	35.3772	35.7778	35.5482	35.6345	2.569	2.531
3878	3846	Ubiquitin conjugating system	BMI1	BMI1	316	polycomb complex protein BMI-1	P35226	http://www.phosphosite.org/proteinAction.do?id=1286622&showAllSites=true	37	ANRPRKSsVNGSSAT			KSS*VNGSSATSSG	2	624.759	528619	711843	699414	845613	532446	554567	126416	128572	2487	2557	2433	2548	3458	3749	3493	3301	2513	2547	2436	2539	3636	3723	3487	3458	15.5118	15.368	15.5685	15.9023	13.981	14.271	14.0926	14.1566	2.925	3.09
425	424	Adaptor/scaffold	LMO7; LMO7; LMO7	LMO7; LMO7 iso2; LMO7 iso3	%805; %805; %471	LIM domain only protein 7 isoform 1	Q8WWI1; Q8WWI1-2; Q8WWI1-3	http://www.phosphosite.org/proteinAction.do?id=3190&showAllSites=true	193; 191; 154	PSRRRMYsFDDVLEE; PSRRRMYsFDDVLEE; PSRRRMYsFDDVLEE			RM#YS*FDDVLEEGK	3	562.236															17243								17279
3879	3847	Ubiquitin conjugating system	BMI1	BMI1	316	polycomb complex protein BMI-1	P35226	http://www.phosphosite.org/proteinAction.do?id=1286622&showAllSites=true	37	ANRPRKSsVNGSSAT			KSS*VNGSSATSSG	2	624.759	528619	711843	699414	845613	532446	554567	126416	128572					3659	3546	3273	3485					3636	3723	3487	3458	15.5118	15.368	15.5685	15.9023	13.981	14.271	14.0926	14.1566
427	426	Adaptor/scaffold	LMO7; LMO7; LMO7	LMO7; LMO7 iso2; LMO7 iso3	%805; %805; %471	LIM domain only protein 7 isoform 1	Q8WWI1; Q8WWI1-2; Q8WWI1-3	http://www.phosphosite.org/proteinAction.do?id=3190&showAllSites=true	193; 191; 154	PSRRRMYsFDDVLEE; PSRRRMYsFDDVLEE; PSRRRMYsFDDVLEE			RM#YS*FDDVLEEGKRPPTMTVSEASYQSERVEEK	5	798.764												14406								14410
1144	1135	Cytoskeletal protein	CC2D2A	CC2D2A	218	coiled-coil and C2 domain-containing protein 2A isoform a	Q9P2K1	http://www.phosphosite.org/proteinAction.do?id=5116018&showAllSites=true	186	KARHRAGtNQEEEEG			ARHRAGT*NQEEEEGEEEEPPAQGGGK	3	958.076	8499	8495	0	0	63306	64902	12809	17609					5836	5921		5577					5820	5928		5558	17.3172	17.7873	0	0	19.7583	20.1685	19.9555	19.9393
429	428	Adaptor/scaffold	LMO7; LMO7; LMO7	LMO7; LMO7 iso2; LMO7 iso3	%805; %805; %471	LIM domain only protein 7 isoform 1	Q8WWI1; Q8WWI1-2; Q8WWI1-3	http://www.phosphosite.org/proteinAction.do?id=3190&showAllSites=true	193; 191; 154	PSRRRMYsFDDVLEE; PSRRRMYsFDDVLEE; PSRRRMYsFDDVLEE			RRM#YS*FDDVLEEGK	2	920.9	82835	51665	35980	35205	342313	268790	91508	144994					15647		15110	15051									47.043	46.888	46.8627	47.0802	44.6748	45.0567	44.7663	44.8077
430	429	Adaptor/scaffold	LMO7; LMO7; LMO7	LMO7; LMO7 iso2; LMO7 iso3	%805; %805; %471	LIM domain only protein 7 isoform 1	Q8WWI1; Q8WWI1-2; Q8WWI1-3	http://www.phosphosite.org/proteinAction.do?id=3190&showAllSites=true	193; 191; 154	PSRRRMYsFDDVLEE; PSRRRMYsFDDVLEE; PSRRRMYsFDDVLEE			RRM#YS*FDDVLEEGK	3	614.269	383270	327321	265707	238994	2845430	2421190	1089070	1268710					16045	15886								15777			47.043	46.9492	46.923	47.0142	44.6748	45.0567	44.7663	44.8603
762	757	Cell cycle regulation	CLASP1; CLASP1	CLASP1; CLASP1 iso3	%647; %647	CLIP-associating protein 1 isoform 2	Q7Z460; Q7Z460-3	http://www.phosphosite.org/proteinAction.do?id=6179&showAllSites=true	169; 165	IRTRRQSsGSATNVA; IRTRRQSsGSATNVA			RQSS*GSATNVASTPDNR	3	609.938	470630	353123	475082	724262	815673	701214	191201	159047		3824			6139					3828			6156				18.3007	18.5888	18.5597	18.258	20.6257	21.0198	20.7458	20.7767		3.375
432	431	Adaptor/scaffold	LMO7; LMO7; LMO7	LMO7; LMO7 iso2; LMO7 iso3	%805; %805; %471	LIM domain only protein 7 isoform 1	Q8WWI1; Q8WWI1-2; Q8WWI1-3	http://www.phosphosite.org/proteinAction.do?id=3190&showAllSites=true	193; 191; 154	PSRRRMYsFDDVLEE; PSRRRMYsFDDVLEE; PSRRRMYsFDDVLEE			STVPSRRRMYS*FDDVLEEGK	4	613.789															15246	15172							15179	15045
433	432	Adaptor/scaffold	LMO7; LMO7; LMO7	LMO7; LMO7 iso2; LMO7 iso3	%805; %805; %471	LIM domain only protein 7 isoform 1	Q8WWI1; Q8WWI1-2; Q8WWI1-3	http://www.phosphosite.org/proteinAction.do?id=3190&showAllSites=true	193; 191; 154	PSRRRMYsFDDVLEE; PSRRRMYsFDDVLEE; PSRRRMYsFDDVLEE			STVPSRRRM#YS*FDDVLEEGK	4	617.787															13885								13882
1237	1228	Cytoskeletal protein	FLNC	FLNC	%2233	filamin-C isoform b	Q14315	http://www.phosphosite.org/proteinAction.do?id=12631&showAllSites=true	291	LGRERLGsFGSITRQ	Akt1, Akt2		VEESTQVGGDPFPAVFGDFLGRERLGS*FGSITR	4	902.686	36461	66964	11110	9194	171070	188258	52776	33168	25689																82.6558	82.382	82.3712	82.0892	76.1803	76.3118	76.07	76.2852	3.061
435	434	Adaptor/scaffold	LMO7; LMO7; LMO7	LMO7; LMO7 iso2; LMO7 iso3	930; 930; 596	LIM domain only protein 7 isoform 1	Q8WWI1; Q8WWI1-2; Q8WWI1-3	http://www.phosphosite.org/proteinAction.do?id=3190&showAllSites=true	193; 191; 154	GISSLPRsYTMDDAW; GISSLPRsYTMDDAW; GISSLPRsYTMDDAW			GISSLPRS*YTM#DDAWK	3	641.617	60499	52063	6982	10465	589374	522935	519438	561571					15897												46.8602	46.9492	46.8022	46.8713	45.1488	45.4772	45.3098	45.282
436	435	Adaptor/scaffold	LMO7; LMO7; LMO7	LMO7; LMO7 iso2; LMO7 iso3	931; 931; 597	LIM domain only protein 7 isoform 1	Q8WWI1; Q8WWI1-2; Q8WWI1-3	http://www.phosphosite.org/proteinAction.do?id=3190&showAllSites=true	193; 191; 154	ISSLPRSyTMDDAWK; ISSLPRSyTMDDAWK; ISSLPRSyTMDDAWK			GISSLPRSY*TM#DDAWK	2	961.921													15899		15355						15916		15368
1957	1940	Phosphatase	CTDSPL2	CTDSPL2	9	CTD small phosphatase-like protein 2	Q8IYI9	http://www.phosphosite.org/proteinAction.do?id=15974&showAllSites=true	53	RLRTRKAsQQSNQIQ			TRKAS*QQSNQIQTQR	3	618.637	231860	367856	157045	0	1589530	1585090	368742	391904					4383	4511	4216	4199					4413	4542	4222	4214	16.3245	15.9196	16.0632	0	16.0543	16.4818	16.1439	16.2594
3266	3237	Transcriptional regulator	DDX17; DDX17	DDX17; DDX17 iso3	572; 495	probable ATP-dependent RNA helicase DDX17 isoform 3	Q92841; Q92841-3	http://www.phosphosite.org/proteinAction.do?id=8767&showAllSites=true	80; 73	SRYRTTSsANNPNLM; SRYRTTSsANNPNLM			YRTTSS*ANNPNLM#YQDECDR	3	844.337	0	0	0	0	90706	66178	19354	18529					10457	10537							10461	10527			0	0	0	0	31.5753	31.9003	31.8213	31.8313
439	438	Adaptor/scaffold	PARD3; PARD3	PARD3; PARD3 iso5	%144; %144	partitioning defective 3 homolog isoform 2	Q8TEW0; Q8TEW0-5	http://www.phosphosite.org/proteinAction.do?id=2686&showAllSites=true	151; 138	PLHVRRSsDPALIGL; PLHVRRSsDPALIGL	PPP1CA; PPP1CA	14-3-3 zeta; 14-3-3 zeta	ANMPLHVRRSS*DPALIGLSTSVSDSNFSSEEPSRK	4	963.715	7264	18518	0	0	0	67560	165252	73534						16567	16004	15919									49.8835	50.0057	0	0	0	47.0538	46.8612	46.8142
4456	4422	Vesicle protein	EXOC4	EXOC4	%30	exocyst complex component 4 isoform b	Q96A65	http://www.phosphosite.org/proteinAction.do?id=11776&showAllSites=true	111	LLISVIRtLSTSDDV			SKDPSGLLISVIRT*LSTSDDVEDRENEK	4	796.641	167898	208654	43956	50847	5740910	3790940	1131780	1132310	21204							22185									68.2912	68.1447	68.1132	68.0843	62.8575	63.1937	62.9432	63.0832	2.082
1020	1012	Chromatin, DNA-binding, DNA repair or DNA replication protein	HIST1H2BB; HIST1H2BJ; HIST1H2BO; HIST2H2BE; HIST3H2BB	H2B; HIST1H2BJ; H2BFH; H2B2E; HIST3H2BB	%37; 37; 37; %37; 37	histone H2B type 1-B	P33778; P06899; P23527; Q16778; Q8N257	http://www.phosphosite.org/proteinAction.do?id=981&showAllSites=true	14; 14; 14; 14; 14	RKRSRKEsYSIYVYK; RKRSRKEsYSIYVYK; RKRSRKEsYSIYVYK; RKRSRKEsYSIYVYK; RKRGRKEsYSIYVYK	AMPKA1, Akt1, PKACa, PKCA, PKG1		KES*YSIYVYK	2	680.315	239913	154741	209095	211880	434344	468919	91896	121538	12304	12171		11618	14456	14483	13992	13919	12253	12167		11638	14450	14496	13987	13915	42.5022	42.6713	42.3593	42.5983	41.537	41.8698	41.763	41.8102	2.246	2.515
442	441	Adaptor/scaffold	PHIP	WDR11	%1315	PH-interacting protein	Q8WWQ0	http://www.phosphosite.org/proteinAction.do?id=7167&showAllSites=true	207	RLRNRAQsYDIQAWK			LRNRAQS*YDIQAWK	3	610.3	38233	24277	358456	737226	490290	227696	242198	289532					13372	13434							13379				39.8643	39.739	40.1415	40.2295	38.9	39.2662	39.0875	39.1873
2291	2271	Protein kinase, Ser/Thr (non-receptor)	PRKD2	PKD2	%198, %199	serine/threonine-protein kinase D2 isoform A	Q9BZL6	http://www.phosphosite.org/proteinAction.do?id=2122&showAllSites=true	97	ARKRRLSsTSLASGH, RKRRLSStSLASGHS			RRLSS*T*SLASGHSVRLGTSESLPCTAEELSR	4	876.913	0	24678	4214	0	328854	392793	80918	90065					16235								16231				0	48.6978	47.509	0	45.9502	46.2668	46.0657	46.0787
444	443	Adaptor/scaffold	PHIP	WDR11	1316	PH-interacting protein	Q8WWQ0	http://www.phosphosite.org/proteinAction.do?id=7167&showAllSites=true	207	LRNRAQSyDIQAWKK			NRAQSY*DIQAWK	2	780.354															14106								14092
445	444	Adaptor/scaffold	PPFIBP1; PPFIBP1	liprin beta 1; liprin beta 1 iso2	%599; %593	liprin-beta-1 isoform 3	Q86W92; Q86W92-2	http://www.phosphosite.org/proteinAction.do?id=6843&showAllSites=true	114; 113	LFGKLRRsQSTTFNP; LFGKLRRsQSTTFNP			LRRS*QSTTFNPDDMSEPEFK	2	1233.04	0	0	0	0	0	0	27850	44397								14523									0	0	0	0	0	0	43.2052	43.2513
2426	2401	Protein kinase, regulatory subunit	STK11IP	STK11IP	%400	serine/threonine-protein kinase 11-interacting protein	Q8N1F8	http://www.phosphosite.org/proteinAction.do?id=21533&showAllSites=true	121	RVRRASIsEPSDTDP			VRRASIS*EPSDTDPEPR	2	996.463	212827	130185	35386	86573	82700	71361	10788	26286	5921								5908								24.47	24.722	24.513	24.3672	26.619	27.0473	26.8083	26.8548	2.481
2807	2780	Receptor, channel, transporter or cell surface protein	C20orf30	HSPC274	%23, %24	hypothetical protein LOC29058 isoform 1	Q96A57	http://www.phosphosite.org/proteinAction.do?id=9273&showAllSites=true	13	KVKYSRLsSTDDGYI, VKYSRLSsTDDGYID			YSRLS*S*TDDGYIDLQFKK	3	766.003	45049	30879	0	8871	131655	141675	33550	29549						18357											56.4003	53.8897	0	53.763	51.2143	51.5182	51.294	51.2507
398	397	Adaptor/scaffold	IRS2	IRS2	%365, %391	insulin receptor substrate 2	Q9Y4H2	http://www.phosphosite.org/proteinAction.do?id=6018&showAllSites=true	137	SCRVRTAsEGDGGAA, SVAGSPLsPGPVRAP	CDK1		VRTAS*EGDGGAAAGAAAAGARPVSVAGSPLS*PGPVRAPLSR	3	1291.3	94858	68967	24000	23067	198235	209692	35795	59073						16242								16218			48.6412	48.5198	48.3872	48.5963	45.8963	46.1612	45.9587	45.9225
3256	3227	Transcriptional regulator	DDX17; DDX17	DDX17; DDX17 iso3	%571; %494	probable ATP-dependent RNA helicase DDX17 isoform 3	Q92841; Q92841-3	http://www.phosphosite.org/proteinAction.do?id=8767&showAllSites=true	80; 73	RSRYRTTsSANNPNL; RSRYRTTsSANNPNL			SRYRTTS*SANNPNLMYQDECDRRLR	4	796.611	0	0	0	0	275480	214201	34205	79054					10530												0	0	0	0	31.7395	32.1748	31.9877	32.0492
450	449	Adaptor/scaffold	PPFIBP1; PPFIBP1	liprin beta 1; liprin beta 1 iso2	%601; %595	liprin-beta-1 isoform 3	Q86W92; Q86W92-2	http://www.phosphosite.org/proteinAction.do?id=6843&showAllSites=true	114; 113	GKLRRSQsTTFNPDD; GKLRRSQsTTFNPDD			SQS*TTFNPDDM#SEPEFK	2	1028.4	21079	39906	44638	46816	0	0	0	0			11956	12072							12007	12079					43.8683	43.9637	43.7685	43.918	0	0	0	0
451	450	Adaptor/scaffold	PPFIBP1; PPFIBP1	liprin beta 1; liprin beta 1 iso2	%602; %596	liprin-beta-1 isoform 3	Q86W92; Q86W92-2	http://www.phosphosite.org/proteinAction.do?id=6843&showAllSites=true	114; 113	KLRRSQStTFNPDDM; KLRRSQStTFNPDDM			LRRSQST*TFNPDDMSEPEFK	3	822.365															14514								14533
1317	1308	Cytoskeletal protein	LMNA; LMNA	lamin A/C; lamin A/C iso2	%392, %404, %406; %392, %404, %406	prelamin-A/C isoform 2	P02545; P02545-2	http://www.phosphosite.org/proteinAction.do?id=5787&showAllSites=true	74; 65	ERLRLSPsPTSQRSR, RSRGRASsHSSQTQG, RGRASSHsSQTQGGG; ERLRLSPsPTSQRSR, RSRGRASsHSSQTQG, RGRASSHsSQTQGGG	Akt1, CDK1; Akt1, CDK1		LSPS*PTSQRSRGRASS*HS*SQTQGGGSVTK	4	792.846	25107	16810	10153	5094	1586300	1839290	373510	422210						5888								5928			17.366	17.7873	16.9403	17.3803	19.8125	20.1685	19.901	19.9988
3363	3334	Transcriptional regulator	FRYL	FRYL	%1957	protein furry homolog-like	O94915	http://www.phosphosite.org/proteinAction.do?id=16415&showAllSites=true	340	RRGDRRRsNTLDIMD			RRS*NTLDIM#DGR	3	510.568	96587	63269	275919	258307	39309	41360	10443	8314				5229													23.3117	23.0463	22.9582	23.3032	24.8997	25.2887	25.1525	25.2523
454	453	Adaptor/scaffold	PRKCSH	PRKCSH	24	glucosidase 2 subunit beta isoform 2	P14314	http://www.phosphosite.org/proteinAction.do?id=10600&showAllSites=true	59	VKRPRGVsLTNHHFY			RPRGVS*LTNHHFYDESK	3	708.332														9904
3429	3400	Transcriptional regulator	GTF2F1	GTF2F1	%381, %385	general transcription factor IIF subunit 1	P35269	http://www.phosphosite.org/proteinAction.do?id=8665&showAllSites=true	58	RKPSGGSsRGNSRPG, GGSSRGNsRPGTPSA	GTF2F1		KPSGGSS*RGNS*RPGTPSAEGGSTSSTLR	4	709.566	176728	36971	335552	213125	122427	173268	28250	41374				4440								4449					21.0622	20.9367	20.4833	20.8705	23.2528	23.6817	23.4107	23.4677
456	455	Adaptor/scaffold	RANBP3; RANBP3	RANBP3; RANBP3 iso3	%124; %56	ran-binding protein 3 isoform RANBP3-a	Q9H6Z4; Q9H6Z4-3	http://www.phosphosite.org/proteinAction.do?id=12006&showAllSites=true	60; 53	PPVKRERtSSLTQFP; PPVKRERtSSLTQFP			RERT*SSLTQFPPSQSEER	3	739.01									10601				11197	11011	12079		10300				9999		12370										2.672
457	456	Adaptor/scaffold	RANBP3; RANBP3	RANBP3; RANBP3 iso3	%124; %56	ran-binding protein 3 isoform RANBP3-a	Q9H6Z4; Q9H6Z4-3	http://www.phosphosite.org/proteinAction.do?id=12006&showAllSites=true	60; 53	PPVKRERtSSLTQFP; PPVKRERtSSLTQFP			RERT*SSLTQFPPSQSEER	3	739.01													10779
458	457	Adaptor/scaffold	RANBP3; RANBP3	RANBP3; RANBP3 iso3	%124; %56	ran-binding protein 3 isoform RANBP3-a	Q9H6Z4; Q9H6Z4-3	http://www.phosphosite.org/proteinAction.do?id=12006&showAllSites=true	60; 53	PPVKRERtSSLTQFP; PPVKRERtSSLTQFP			RERT*SSLTQFPPSQSEERSSGF	3	865.061													14229	14272		15264						13803
3444	3415	Transcriptional regulator	GTF2F1	GTF2F1	427	general transcription factor IIF subunit 1	P35269	http://www.phosphosite.org/proteinAction.do?id=8665&showAllSites=true	58	AKRLRLDtGPQSLSG			LDT*GPQSLSGK	2	591.774	122502	71797	145262	195740	33045	47491	9842	9512			6472								6510						27.0385	27.1762	26.9467	27.0142	29.4587	29.8877	29.6232	29.7197
2208	2188	Protein kinase, Ser/Thr (non-receptor)	MARK3; MARK3; MARK3	MARK3; MARK3 iso3; MARK3 iso6	%530; %507; %491	MAP/microtubule affinity-regulating kinase 3 isoform a	P27448; P27448-3; P27448-6	http://www.phosphosite.org/proteinAction.do?id=721&showAllSites=true	87; 81; 80	GGMTRRNtYVCSERT; GGMTRRNtYVCSERT; GGMTRRNtYVCSERT			RNT*YVCSER	2	632.761	590250	429162	447947	344825	198833	188185	68324	21075	3772		3627	3619	6208	6310		5941	3773		3649	3652	6219	6306		5936	18.5707	18.8145	18.7438	18.5938	20.7905	21.1298	20.8657	20.894	2.288
3689	3660	Transcriptional regulator	YAP1; YAP1	YAP1; YAP1 iso2	%109; %109	yorkie homolog isoform 1	P46937; Q7Z574	http://www.phosphosite.org/proteinAction.do?id=2550&showAllSites=true	54; 53	KSHSRQAsTDAGTAG; KSHSRQAsTDAGTAG	LATS1; LATS1		QAS*TDAGTAGALTPQHVR	3	620.958	20034700	8441600	34898200	24266000	1924410	2114470	460652	492384	8016		7902	7937					7910		7560	7629					30.1253	30.143	30.1183	30.2418	31.4683	31.7962	31.6522	31.7757	4.137
462	461	Adaptor/scaffold	RANBP3; RANBP3	RANBP3; RANBP3 iso3	%125; %57	ran-binding protein 3 isoform RANBP3-a	Q9H6Z4; Q9H6Z4-3	http://www.phosphosite.org/proteinAction.do?id=12006&showAllSites=true	60; 53	PVKRERTsSLTQFPP; PVKRERTsSLTQFPP			RERTS*SLTQFPPSQSEER	3	739.01									8462					11222	11658	9740	8351					10149	12370	9736									2.678
463	462	Adaptor/scaffold	RANBP3; RANBP3	RANBP3; RANBP3 iso3	%125; %57	ran-binding protein 3 isoform RANBP3-a	Q9H6Z4; Q9H6Z4-3	http://www.phosphosite.org/proteinAction.do?id=12006&showAllSites=true	60; 53	PVKRERTsSLTQFPP; PVKRERTsSLTQFPP			TS*SLTQFPPSQSEER	2	887.388											12051		15690	15761	15674						16231	16260	15704
464	463	Adaptor/scaffold	RANBP3; RANBP3	RANBP3; RANBP3 iso3	%125; %57	ran-binding protein 3 isoform RANBP3-a	Q9H6Z4; Q9H6Z4-3	http://www.phosphosite.org/proteinAction.do?id=12006&showAllSites=true	60; 53	PVKRERTsSLTQFPP; PVKRERTsSLTQFPP			TS*SLTQFPPSQSEER	2	887.388											12282		14458	13118							14408	12858
465	464	Adaptor/scaffold	RANBP3; RANBP3	RANBP3; RANBP3 iso3	%125; %57	ran-binding protein 3 isoform RANBP3-a	Q9H6Z4; Q9H6Z4-3	http://www.phosphosite.org/proteinAction.do?id=12006&showAllSites=true	60; 53	PVKRERTsSLTQFPP; PVKRERTsSLTQFPP			TS*SLTQFPPSQSEER	2	887.388													13952	13536							14408	12858
466	465	Adaptor/scaffold	RANBP3; RANBP3	RANBP3; RANBP3 iso3	%125; %57	ran-binding protein 3 isoform RANBP3-a	Q9H6Z4; Q9H6Z4-3	http://www.phosphosite.org/proteinAction.do?id=12006&showAllSites=true	60; 53	PVKRERTsSLTQFPP; PVKRERTsSLTQFPP			TS*SLTQFPPSQSEER	2	887.388													12658								12917
467	466	Adaptor/scaffold	RANBP3; RANBP3	RANBP3; RANBP3 iso3	%126; %58	ran-binding protein 3 isoform RANBP3-a	Q9H6Z4; Q9H6Z4-3	http://www.phosphosite.org/proteinAction.do?id=12006&showAllSites=true	60; 53	VKRERTSsLTQFPPS; VKRERTSsLTQFPPS	Akt1, ERK1, RSK2, p90RSK; Akt1, ERK1, RSK2, p90RSK	RAN; RAN	RERTSS*LTQFPPSQSEER	2	1108.01													11002
3690	3661	Transcriptional regulator	YAP1; YAP1	YAP1; YAP1 iso2	%109; %109	yorkie homolog isoform 1	P46937; Q7Z574	http://www.phosphosite.org/proteinAction.do?id=2550&showAllSites=true	54; 53	KSHSRQAsTDAGTAG; KSHSRQAsTDAGTAG	LATS1; LATS1		QAS*TDAGTAGALTPQHVR	3	620.958	20034700	8441600	34898200	24266000	1924410	2114470	460652	492384			7418								7560						30.1253	30.143	30.1183	30.2418	31.4683	31.7962	31.6522	31.7757
3763	3734	Transcriptional regulator	ZNF335	ZNF335	290	zinc finger protein 335	Q9H4Z2	http://www.phosphosite.org/proteinAction.do?id=5974&showAllSites=true	145	GRLRKWStSTKSQEE			KWST*STK	2	459.21	371497	183055	171006	25783	747077	717379	159474	193942					5344												17.8233	18.0065	17.5682	16.8912	18.5345	18.9422	18.655	18.7908
1526	1515	Enzyme, misc.	MPST	MPST iso3	%17	3-mercaptopyruvate sulfurtransferase isoform 2	Q59HD5	http://www.phosphosite.org/proteinAction.do?id=2674900&showAllSites=true	35	QVEARSPsVAAMASP			ARSPS*VAAM#ASPQLCR	3	599.943	136545	102483	48407	33752	111078	177184	39088	30029	7677	7693			10205	10284			7661				10188	10275			29.4018	29.5877	29.5238	29.5068	30.8908	31.2685	31.0427	31.2212	2.768	2.343
4373	4340	Unknown function	SPATS2	SPATS2	%386	spermatogenesis-associated serine-rich protein 2	Q86XZ4	http://www.phosphosite.org/proteinAction.do?id=21248&showAllSites=true	60	STRSRCSsVTSVSLS			CSS*VTSVSLSSPSDASAASSSTCASPPSLTSANKK	3	1166.19	195269	234122	116976	90348	722545	755245	195711	150475	12240	12151		11613	14315	14368	13863		12295	12167		11659	14366	14412	13882		42.6267	42.5582	42.5353	42.659	41.3313	41.6645	41.4945	41.4903	3.979	3.58
3125	3098	Receptor, channel, transporter or cell surface protein	UBR4; UBR4	UBR4; UBR4 iso3	%1760, %1763; %1760, %1763	E3 ubiquitin-protein ligase UBR4	Q5T4S7; Q5T4S7-3	http://www.phosphosite.org/proteinAction.do?id=18080&showAllSites=true	574; 572	ESLVRHAsTSSPADK, VRHASTSsPADKAKV; ESLVRHAsTSSPADK, VRHASTSsPADKAKV			ESAFQSEPRISESLVRHAS*TSS*PADK	3	992.776	209681	315250	55901	42612	7497500	7459750	1888120	1677190	12236				14154			13647								13705	42.5655	42.5582	42.4182	42.659	41.0205	41.3558	41.2245	41.2727	2.099
473	472	Adaptor/scaffold	RANBP3; RANBP3	RANBP3; RANBP3 iso3	%126; %58	ran-binding protein 3 isoform RANBP3-a	Q9H6Z4; Q9H6Z4-3	http://www.phosphosite.org/proteinAction.do?id=12006&showAllSites=true	60; 53	VKRERTSsLTQFPPS; VKRERTSsLTQFPPS	Akt1, ERK1, RSK2, p90RSK; Akt1, ERK1, RSK2, p90RSK	RAN; RAN	RERTSS*LTQFPPSQSEER	3	739.01	127299	120891	13671	25424	5984150	6264590	2454730	2236100	9765				10568	10549	10168	10788						10149	9724		38.3117	37.5653	37.253	38.1945	37.4922	37.9082	37.652	37.6883	2.322
474	473	Adaptor/scaffold	RANBP3; RANBP3	RANBP3; RANBP3 iso3	%126; %58	ran-binding protein 3 isoform RANBP3-a	Q9H6Z4; Q9H6Z4-3	http://www.phosphosite.org/proteinAction.do?id=12006&showAllSites=true	60; 53	VKRERTSsLTQFPPS; VKRERTSsLTQFPPS	Akt1, ERK1, RSK2, p90RSK; Akt1, ERK1, RSK2, p90RSK	RAN; RAN	RERTSS*LTQFPPSQSEER	3	739.01	127299	120891	13671	25424	5984150	6264590	2454730	2236100	10319				10988	11642	9628	12197					9999	12900	9724		38.3117	37.5653	37.253	38.1945	37.4922	37.9082	37.652	37.6883	2.437
475	474	Adaptor/scaffold	RANBP3; RANBP3	RANBP3; RANBP3 iso3	%126; %58	ran-binding protein 3 isoform RANBP3-a	Q9H6Z4; Q9H6Z4-3	http://www.phosphosite.org/proteinAction.do?id=12006&showAllSites=true	60; 53	VKRERTSsLTQFPPS; VKRERTSsLTQFPPS	Akt1, ERK1, RSK2, p90RSK; Akt1, ERK1, RSK2, p90RSK	RAN; RAN	RERTSS*LTQFPPSQSEER	3	739.01	127299	120891	13671	25424	5984150	6264590	2454730	2236100					11618	10805	11029	9565						10149			38.3117	37.5653	37.253	38.1945	37.4922	37.9082	37.652	37.6883
476	475	Adaptor/scaffold	RANBP3; RANBP3	RANBP3; RANBP3 iso3	%126; %58	ran-binding protein 3 isoform RANBP3-a	Q9H6Z4; Q9H6Z4-3	http://www.phosphosite.org/proteinAction.do?id=12006&showAllSites=true	60; 53	VKRERTSsLTQFPPS; VKRERTSsLTQFPPS	Akt1, ERK1, RSK2, p90RSK; Akt1, ERK1, RSK2, p90RSK	RAN; RAN	RERTSS*LTQFPPSQSEER	3	739.01	127299	120891	13671	25424	5984150	6264590	2454730	2236100					12038	12901	10609										38.3117	37.5653	37.253	38.1945	37.4922	37.9082	37.652	37.6883
477	476	Adaptor/scaffold	RANBP3; RANBP3	RANBP3; RANBP3 iso3	%126; %58	ran-binding protein 3 isoform RANBP3-a	Q9H6Z4; Q9H6Z4-3	http://www.phosphosite.org/proteinAction.do?id=12006&showAllSites=true	60; 53	VKRERTSsLTQFPPS; VKRERTSsLTQFPPS	Akt1, ERK1, RSK2, p90RSK; Akt1, ERK1, RSK2, p90RSK	RAN; RAN	RERTSS*LTQFPPSQSEER	3	739.01	127299	120891	13671	25424	5984150	6264590	2454730	2236100					10148	10339											38.3117	37.5653	37.253	38.1945	37.4922	37.9082	37.652	37.6883
478	477	Adaptor/scaffold	RANBP3; RANBP3	RANBP3; RANBP3 iso3	%126; %58	ran-binding protein 3 isoform RANBP3-a	Q9H6Z4; Q9H6Z4-3	http://www.phosphosite.org/proteinAction.do?id=12006&showAllSites=true	60; 53	VKRERTSsLTQFPPS; VKRERTSsLTQFPPS	Akt1, ERK1, RSK2, p90RSK; Akt1, ERK1, RSK2, p90RSK	RAN; RAN	RERTSS*LTQFPPSQSEER	3	739.01	127299	120891	13671	25424	5984150	6264590	2454730	2236100					10358	10043											38.3117	37.5653	37.253	38.1945	37.4922	37.9082	37.652	37.6883
3688	3659	Transcriptional regulator	YAP1; YAP1	YAP1; YAP1 iso2	%109; %109	yorkie homolog isoform 1	P46937; Q7Z574	http://www.phosphosite.org/proteinAction.do?id=2550&showAllSites=true	54; 53	KSHSRQAsTDAGTAG; KSHSRQAsTDAGTAG	LATS1; LATS1		QAS*TDAGTAGALTPQHVR	3	620.958	20034700	8441600	34898200	24266000	1924410	2114470	460652	492384	7788	7763	7646	7670	10339	10423	10020	9956	7910	7825	7560	7629	10419	10485	10060	10030	30.1253	30.143	30.1183	30.2418	31.4683	31.7962	31.6522	31.7757	4.254	3.78
1774	1762	G protein or regulator	TBC1D4; TBC1D4	AS160; AS160 iso3	%588; %100	TBC1 domain family member 4	O60343; Q5JU47	http://www.phosphosite.org/proteinAction.do?id=5761&showAllSites=true	147; 31	RMRGRLGsVDSFERS; RMRGRLGsVDSFERS	PKCZ; PKCZ	14-3-3 epsilon; 14-3-3 epsilon	LGS*VDSFER	2	545.234	1627200	1745920	1817570	1745590	1157810	1032390	288609	248271	11501	11459	10838	10946	14162	14229	13723	13649	11539	11495	10894	11008	14198	14265	13735	13663	40.4792	40.6578	40.3368	40.6078	40.9173	41.3048	41.1192	41.166	2.187	2.387
1202	1193	Cytoskeletal protein	EPB41L4A; EPB41L4A	EPB41L4A; EPB41L4A iso2	%446, %449; %445, %448	band 4.1-like protein 4A	Q9HCS5; NP_071423	http://www.phosphosite.org/proteinAction.do?id=10015&showAllSites=true	69; 79	YTRRRNPsCGSDNDS, RRNPSCGsDNDSVQP; YTRRRNPsCGSDNDS, RRNPSCGsDNDSVQP			RRNPS*CGS*DNDSVQPVRR	4	565.741	168587	172115	129934	275352	36750	0	10006	8271				3290								3295					17.722	18.1657	17.5115	17.6827	19.8125	0	20.012	19.9988
4306	4273	Unknown function	PRRC2B	BAT2L	%1132	protein PRRC2B	Q5JSZ5-1	http://www.phosphosite.org/proteinAction.do?id=24148&showAllSites=true	243	KPRRRVAsETHSEGS			VAS*ETHSEGSEYEELPK	3	657.946	63571	45687	36157	40256	214907	248232	69198	45676					12105	12173							12078	12165			35.0398	35.1798	34.7988	35.1938	35.653	36.053	35.8853	35.9645
4014	3981	Unknown function	C9orf82	FLJ13657	%89, %90	hypothetical protein LOC79886 isoform 2	Q9H8G2	http://www.phosphosite.org/proteinAction.do?id=2898&showAllSites=true	38	SERRKRRsTDSSSVS, ERRKRRStDSSSVSG			RRS*T*DSSSVSGSLQQETK	3	704.97	34050	30246	42497	52254	1272780	1391570	343401	315444	6240		5961	6015	8974				6223		5943	6016	8928				25.372	25.2857	25.3597	25.4213	27.6712	28.16	27.8377	28.0018	4.012
484	483	Adaptor/scaffold	RANBP3; RANBP3	RANBP3; RANBP3 iso3	%126; %58	ran-binding protein 3 isoform RANBP3-a	Q9H6Z4; Q9H6Z4-3	http://www.phosphosite.org/proteinAction.do?id=12006&showAllSites=true	60; 53	VKRERTSsLTQFPPS; VKRERTSsLTQFPPS	Akt1, ERK1, RSK2, p90RSK; Akt1, ERK1, RSK2, p90RSK	RAN; RAN	RERTSS*LTQFPPSQSEERSSGFR	4	688.073	90706	164157	6813	4890	2415840	2599400	754836	642337						11809		11314								10954	33.4407	34.0197	34.2542	33.7967	33.8508	34.1952	34.189	34.1883
485	484	Adaptor/scaffold	RANBP3; RANBP3	RANBP3; RANBP3 iso3	%126; %58	ran-binding protein 3 isoform RANBP3-a	Q9H6Z4; Q9H6Z4-3	http://www.phosphosite.org/proteinAction.do?id=12006&showAllSites=true	60; 53	VKRERTSsLTQFPPS; VKRERTSsLTQFPPS	Akt1, ERK1, RSK2, p90RSK; Akt1, ERK1, RSK2, p90RSK	RAN; RAN	TSS*LTQFPPSQSEER	2	887.388									12556	9957	9973	11304	15128	14963		12399	11371	10970	10642	10882	16231	16260		12277									3.39	3.392
486	485	Adaptor/scaffold	RANBP3; RANBP3	RANBP3; RANBP3 iso3	%126; %58	ran-binding protein 3 isoform RANBP3-a	Q9H6Z4; Q9H6Z4-3	http://www.phosphosite.org/proteinAction.do?id=12006&showAllSites=true	60; 53	VKRERTSsLTQFPPS; VKRERTSsLTQFPPS	Akt1, ERK1, RSK2, p90RSK; Akt1, ERK1, RSK2, p90RSK	RAN; RAN	TSS*LTQFPPSQSEER	2	887.388									10555	10890	9546	9879	14878	16180		13430	11371	10970	10642	10882	16231	16260											3.374	3.335
487	486	Adaptor/scaffold	RANBP3; RANBP3	RANBP3; RANBP3 iso3	%126; %58	ran-binding protein 3 isoform RANBP3-a	Q9H6Z4; Q9H6Z4-3	http://www.phosphosite.org/proteinAction.do?id=12006&showAllSites=true	60; 53	VKRERTSsLTQFPPS; VKRERTSsLTQFPPS	Akt1, ERK1, RSK2, p90RSK; Akt1, ERK1, RSK2, p90RSK	RAN; RAN	TSS*LTQFPPSQSEER	2	887.388									11058	10427	11590	10589	15459	14755			11371	10970	10642	10882	16231	16260											3.13	3.117
488	487	Adaptor/scaffold	RANBP3; RANBP3	RANBP3; RANBP3 iso3	%126; %58	ran-binding protein 3 isoform RANBP3-a	Q9H6Z4; Q9H6Z4-3	http://www.phosphosite.org/proteinAction.do?id=12006&showAllSites=true	60; 53	VKRERTSsLTQFPPS; VKRERTSsLTQFPPS	Akt1, ERK1, RSK2, p90RSK; Akt1, ERK1, RSK2, p90RSK	RAN; RAN	TSS*LTQFPPSQSEER	2	887.388									11794	10178	9764	11534	13741	13325			11371	10970	10642	10882	14408	12858											2.795	2.946
489	488	Adaptor/scaffold	RANBP3; RANBP3	RANBP3; RANBP3 iso3	%126; %58	ran-binding protein 3 isoform RANBP3-a	Q9H6Z4; Q9H6Z4-3	http://www.phosphosite.org/proteinAction.do?id=12006&showAllSites=true	60; 53	VKRERTSsLTQFPPS; VKRERTSsLTQFPPS	Akt1, ERK1, RSK2, p90RSK; Akt1, ERK1, RSK2, p90RSK	RAN; RAN	TSS*LTQFPPSQSEER	2	887.388									10043	11139	10896	9625	16152	15974			11371	10970	10642	10882	16231	16260											3.049	3.111
490	489	Adaptor/scaffold	RANBP3; RANBP3	RANBP3; RANBP3 iso3	%126; %58	ran-binding protein 3 isoform RANBP3-a	Q9H6Z4; Q9H6Z4-3	http://www.phosphosite.org/proteinAction.do?id=12006&showAllSites=true	60; 53	VKRERTSsLTQFPPS; VKRERTSsLTQFPPS	Akt1, ERK1, RSK2, p90RSK; Akt1, ERK1, RSK2, p90RSK	RAN; RAN	TSS*LTQFPPSQSEER	2	887.388									12045	11854	11128	12018	13320	15177			11371	10970	10642	10882	14408	16260											2.931	2.964
491	490	Adaptor/scaffold	RANBP3; RANBP3	RANBP3; RANBP3 iso3	%126; %58	ran-binding protein 3 isoform RANBP3-a	Q9H6Z4; Q9H6Z4-3	http://www.phosphosite.org/proteinAction.do?id=12006&showAllSites=true	60; 53	VKRERTSsLTQFPPS; VKRERTSsLTQFPPS	Akt1, ERK1, RSK2, p90RSK; Akt1, ERK1, RSK2, p90RSK	RAN; RAN	TSS*LTQFPPSQSEER	2	887.388									12298	12112	10433	11765	14668	15508			11371	10970	10642	10882	16231	16260											3.039	3.007
492	491	Adaptor/scaffold	RANBP3; RANBP3	RANBP3; RANBP3 iso3	%126; %58	ran-binding protein 3 isoform RANBP3-a	Q9H6Z4; Q9H6Z4-3	http://www.phosphosite.org/proteinAction.do?id=12006&showAllSites=true	60; 53	VKRERTSsLTQFPPS; VKRERTSsLTQFPPS	Akt1, ERK1, RSK2, p90RSK; Akt1, ERK1, RSK2, p90RSK	RAN; RAN	TSS*LTQFPPSQSEER	2	887.388									10056	10657	11822	10108	13114	13745			11371	10970	10642	10882	14408	12858											2.773	2.737
493	492	Adaptor/scaffold	RANBP3; RANBP3	RANBP3; RANBP3 iso3	%126; %58	ran-binding protein 3 isoform RANBP3-a	Q9H6Z4; Q9H6Z4-3	http://www.phosphosite.org/proteinAction.do?id=12006&showAllSites=true	60; 53	VKRERTSsLTQFPPS; VKRERTSsLTQFPPS	Akt1, ERK1, RSK2, p90RSK; Akt1, ERK1, RSK2, p90RSK	RAN; RAN	TSS*LTQFPPSQSEER	2	887.388									11310	11373	11358	11093	12856	14338			11371	10970	10642	10882	14408	12858											2.651	2.708
494	493	Adaptor/scaffold	RANBP3; RANBP3	RANBP3; RANBP3 iso3	%126; %58	ran-binding protein 3 isoform RANBP3-a	Q9H6Z4; Q9H6Z4-3	http://www.phosphosite.org/proteinAction.do?id=12006&showAllSites=true	60; 53	VKRERTSsLTQFPPS; VKRERTSsLTQFPPS	Akt1, ERK1, RSK2, p90RSK; Akt1, ERK1, RSK2, p90RSK	RAN; RAN	TSS*LTQFPPSQSEER	2	887.388									10806	11623	10225	10359	14248	12911			11371	10970	10642	10882	14408	12858											2.6	2.703
495	494	Adaptor/scaffold	RANBP3; RANBP3	RANBP3; RANBP3 iso3	%126; %58	ran-binding protein 3 isoform RANBP3-a	Q9H6Z4; Q9H6Z4-3	http://www.phosphosite.org/proteinAction.do?id=12006&showAllSites=true	60; 53	VKRERTSsLTQFPPS; VKRERTSsLTQFPPS	Akt1, ERK1, RSK2, p90RSK; Akt1, ERK1, RSK2, p90RSK	RAN; RAN	TSS*LTQFPPSQSEER	2	887.388									12802	12862	12493	12230		13955								12858											3.6	3.065
496	495	Adaptor/scaffold	RANBP3; RANBP3	RANBP3; RANBP3 iso3	%126; %58	ran-binding protein 3 isoform RANBP3-a	Q9H6Z4; Q9H6Z4-3	http://www.phosphosite.org/proteinAction.do?id=12006&showAllSites=true	60; 53	VKRERTSsLTQFPPS; VKRERTSsLTQFPPS	Akt1, ERK1, RSK2, p90RSK; Akt1, ERK1, RSK2, p90RSK	RAN; RAN	TSS*LTQFPPSQSEER	2	887.388									13102	13370	12956	12673		14547								13740											3.406	2.862
497	496	Adaptor/scaffold	RANBP3; RANBP3	RANBP3; RANBP3 iso3	%126; %58	ran-binding protein 3 isoform RANBP3-a	Q9H6Z4; Q9H6Z4-3	http://www.phosphosite.org/proteinAction.do?id=12006&showAllSites=true	60; 53	VKRERTSsLTQFPPS; VKRERTSsLTQFPPS	Akt1, ERK1, RSK2, p90RSK; Akt1, ERK1, RSK2, p90RSK	RAN; RAN	TSS*LTQFPPSQSEER	2	887.388									11563	12358	10665	10865		12702			11371	10970	10642	10882		12858											2.539	2.635
498	497	Adaptor/scaffold	RANBP3; RANBP3	RANBP3; RANBP3 iso3	%126; %58	ran-binding protein 3 isoform RANBP3-a	Q9H6Z4; Q9H6Z4-3	http://www.phosphosite.org/proteinAction.do?id=12006&showAllSites=true	60; 53	VKRERTSsLTQFPPS; VKRERTSsLTQFPPS	Akt1, ERK1, RSK2, p90RSK; Akt1, ERK1, RSK2, p90RSK	RAN; RAN	TSS*LTQFPPSQSEER	2	887.388									13587	12612	12724	12459																					2.912	2.737
499	498	Adaptor/scaffold	RANBP3; RANBP3	RANBP3; RANBP3 iso3	%126; %58	ran-binding protein 3 isoform RANBP3-a	Q9H6Z4; Q9H6Z4-3	http://www.phosphosite.org/proteinAction.do?id=12006&showAllSites=true	60; 53	VKRERTSsLTQFPPS; VKRERTSsLTQFPPS	Akt1, ERK1, RSK2, p90RSK; Akt1, ERK1, RSK2, p90RSK	RAN; RAN	TSS*LTQFPPSQSEER	2	887.388									13327	13117		12922																					2.559	2.733
500	499	Adaptor/scaffold	RANBP3; RANBP3	RANBP3; RANBP3 iso3	%126; %58	ran-binding protein 3 isoform RANBP3-a	Q9H6Z4; Q9H6Z4-3	http://www.phosphosite.org/proteinAction.do?id=12006&showAllSites=true	60; 53	VKRERTSsLTQFPPS; VKRERTSsLTQFPPS	Akt1, ERK1, RSK2, p90RSK; Akt1, ERK1, RSK2, p90RSK	RAN; RAN	TSS*LTQFPPSQSEERSSGFR	3	770.013	426806	391471	83096	104987	1351680	794029	136037	129083	13116				15602												41.742	42.2178	41.1148	41.7628	40.4545	40.7705	40.5822	40.687	1.725
501	500	Adaptor/scaffold	RANBP3; RANBP3	RANBP3; RANBP3 iso3	%126; %58	ran-binding protein 3 isoform RANBP3-a	Q9H6Z4; Q9H6Z4-3	http://www.phosphosite.org/proteinAction.do?id=12006&showAllSites=true	60; 53	VKRERTSsLTQFPPS; VKRERTSsLTQFPPS	Akt1, ERK1, RSK2, p90RSK; Akt1, ERK1, RSK2, p90RSK	RAN; RAN	TSS*LTQFPPSQSEERSSGFR	3	770.013	426806	391471	83096	104987	1351680	794029	136037	129083					14283												41.742	42.2178	41.1148	41.7628	40.4545	40.7705	40.5822	40.687
502	501	Adaptor/scaffold	RANBP3; RANBP3	RANBP3; RANBP3 iso3	%128; %60	ran-binding protein 3 isoform RANBP3-a	Q9H6Z4; Q9H6Z4-3	http://www.phosphosite.org/proteinAction.do?id=12006&showAllSites=true	60; 53	RERTSSLtQFPPSQS; RERTSSLtQFPPSQS			RERTSSLT*QFPPSQSEER	3	739.01									7697	10012							8351	10424															3.038	2.823
503	502	Adaptor/scaffold	RANBP3; RANBP3	RANBP3; RANBP3 iso3	%128; %60	ran-binding protein 3 isoform RANBP3-a	Q9H6Z4; Q9H6Z4-3	http://www.phosphosite.org/proteinAction.do?id=12006&showAllSites=true	60; 53	RERTSSLtQFPPSQS; RERTSSLtQFPPSQS			RERTSSLT*QFPPSQSEERSSGF	3	865.061															13166
504	503	Adaptor/scaffold	RANBP3; RANBP3	RANBP3; RANBP3 iso3	%128; %60	ran-binding protein 3 isoform RANBP3-a	Q9H6Z4; Q9H6Z4-3	http://www.phosphosite.org/proteinAction.do?id=12006&showAllSites=true	60; 53	RERTSSLtQFPPSQS; RERTSSLtQFPPSQS			TSSLT*QFPPSQSEERSSGFR	3	770.013										14458																								2.451
2175	2155	Protein kinase, Ser/Thr (non-receptor)	GSK3B; GSK3B	GSK3B; GSK3B iso2	8; 8	glycogen synthase kinase-3 beta isoform 2	P49841; NP_002084.2	http://www.phosphosite.org/proteinAction.do?id=604&showAllSites=true	47; 48	MSGRPRTtSFAESCK; MSGRPRTtSFAESCK			TT*SFAESCKPVQQPSAFGSM#K	2	1192.52	1006970	813264	1178040	829589	918766	916438	214450	239776	10666		10098		12899				10720		10117		12938				38.188	37.9835	37.9342	38.1308	37.8037	38.17	37.9737	37.9513	3.479
906	900	Cell development/differentiation	NDRG3	NDRG3	%329, %331	protein NDRG3 isoform b	Q9UGV2	http://www.phosphosite.org/proteinAction.do?id=9301&showAllSites=true	41	TRLARSRtHSTSSSL, LARSRTHsTSSSLGS			SRT*HS*TSSSLGSGESPFSR	2	1063.93	369576	261851	275686	245465	465103	435028	161038	62340				9441	12237	12307							11973	12039			34.6943	34.8018	34.4373	34.8323	35.3772	35.7237	35.6062	34.8
507	506	Adaptor/scaffold	RICTOR	Rictor	%1133	rapamycin-insensitive companion of mTOR	Q6R327	http://www.phosphosite.org/proteinAction.do?id=8831&showAllSites=true	192	TSNRRIRtLTEPSVD			T*LTEPSVDFNHSDDFTPISTVQK	2	1329.6											16453								16437
553	551	Adhesion or extracellular matrix protein	ADAM22	ADAM22 iso2	%821	disintegrin and metalloproteinase domain-containing protein 22 isoform 4 preproprotein	Q9P0K1	http://www.phosphosite.org/proteinAction.do?id=5249001&showAllSites=true	100	RFRPRSNsTEYLNPW		14-3-3 beta, 14-3-3 epsilon, 14-3-3 eta, 14-3-3 gamma, 14-3-3 theta, 14-3-3 zeta	SNS*TEYLNPWFK	2	783.337	107799	102384	46517	2419	99614	89777	0	24380					23109	23073							23098	23064			66.2538	66.2605	66.185	67.0482	63.1807	63.4587	0	63.3545
2104	2084	Protein kinase, Ser/Thr (non-receptor)	BRD2	BRD2	%37	bromodomain-containing protein 2 isoform 1	P25440	http://www.phosphosite.org/proteinAction.do?id=2331&showAllSites=true	88	GKRIRKPsLLYEGFE			KPS*LLYEGFESPTM#ASVPALQLTPANPPPPEVSNPK	3	1300.64	124684	113751	79132	67914	142995	133404	33157	36500	21057	20893	19701	19706	22941	22911	22360	22359	21154	21003	19734	19821	23098	23022	22571	22435	68.0588	67.892	67.7317	67.9675	63.3403	63.3513	63.264	63.3545	5.418	5.138
510	509	Adaptor/scaffold	RICTOR	Rictor	%1135	rapamycin-insensitive companion of mTOR	Q6R327	http://www.phosphosite.org/proteinAction.do?id=8831&showAllSites=true	192	NRRIRTLtEPSVDFN	p70S6K, p70S6Kb	14-3-3 beta, 14-3-3 epsilon, CUL1	TLT*EPSVDFNHSDDFTPISTVQK	2	1329.6										17429								17375																2.359
2105	2085	Protein kinase, Ser/Thr (non-receptor)	BRD2	BRD2	%37	bromodomain-containing protein 2 isoform 1	P25440	http://www.phosphosite.org/proteinAction.do?id=2331&showAllSites=true	88	GKRIRKPsLLYEGFE			KPS*LLYEGFESPTM#ASVPALQLTPANPPPPEVSNPK	3	1300.64	124684	113751	79132	67914	142995	133404	33157	36500	21035		19739	19931	23163	23219			21154		19734	19821	23098	23022			68.0588	67.892	67.7317	67.9675	63.3403	63.3513	63.264	63.3545	4.751
512	511	Adaptor/scaffold	RICTOR	Rictor	%1135, %1138	rapamycin-insensitive companion of mTOR	Q6R327	http://www.phosphosite.org/proteinAction.do?id=8831&showAllSites=true	192	NRRIRTLtEPSVDFN, IRTLTEPsVDFNHSD	p70S6K, p70S6Kb	14-3-3 beta, 14-3-3 epsilon, CUL1	IRTLT*EPS*VDFNHSDDFTPISTVQK	3	1003.12									17389	17245	16348	16328					17419	17270	16353	16357													2.916	2.549
513	512	Adaptor/scaffold	RICTOR	Rictor	%1135, %1138	rapamycin-insensitive companion of mTOR	Q6R327	http://www.phosphosite.org/proteinAction.do?id=8831&showAllSites=true	192	NRRIRTLtEPSVDFN, IRTLTEPsVDFNHSD	p70S6K, p70S6Kb	14-3-3 beta, 14-3-3 epsilon, CUL1	IRTLT*EPS*VDFNHSDDFTPISTVQK	3	1003.12											16356								16353
1587	1575	G protein or regulator	ARHGAP19	ARHGAP19	%422	rho GTPase-activating protein 19 isoform 2	Q14CB8	http://www.phosphosite.org/proteinAction.do?id=2317049&showAllSites=true	56	QKRARSRsFSGLIKR			SRS*FSGLIK	2	537.771	423180	574274	202022	160220	2794010	3260840	789057	754445	11584	11499	10918	10953	13655								13694				40.7105	40.713	39.6415	40.5363	39.6717	40.0395	39.875	39.9237	2.219	2.442
515	514	Adaptor/scaffold	SHANK2	SHANK2	473	SH3 and multiple ankyrin repeat domains protein 2 isoform 1	Q9UPX8-3	http://www.phosphosite.org/proteinAction.do?id=5078716&showAllSites=true	201	SYVPGPRsRSPSLNR			TIGSYVPGPRS*RSPSLNRLGGAGEDGK	4	702.85													12949
2016	1998	Protease	USP24	USP24	%1372	ubiquitin carboxyl-terminal hydrolase 24	Q9UPU5	http://www.phosphosite.org/proteinAction.do?id=5472&showAllSites=true	294	GIRNRLSsSGSNCSS			NRLSS*SGSNCSSGSEGEPVALHAGICVR	3	990.106	186316	157726	70302	118642	56876	53084	15144	13523	12041		11344						12064		11398						41.9677	42.106	41.9105	41.8818	40.3013	40.5562	40.5278	40.524	4.077
2106	2086	Protein kinase, Ser/Thr (non-receptor)	BRD2	BRD2	%37	bromodomain-containing protein 2 isoform 1	P25440	http://www.phosphosite.org/proteinAction.do?id=2331&showAllSites=true	88	GKRIRKPsLLYEGFE			KPS*LLYEGFESPTM#ASVPALQLTPANPPPPEVSNPK	3	1300.64	124684	113751	79132	67914	142995	133404	33157	36500	21306			20009	22960	23310			21154			19821	23098	23022			68.0588	67.892	67.7317	67.9675	63.3403	63.3513	63.264	63.3545	4.355
518	517	Adaptor/scaffold	SLC9A3R1	NHERF	%290	Na(+)/H(+) exchange regulatory cofactor NHE-RF1	O14745	http://www.phosphosite.org/proteinAction.do?id=4000&showAllSites=true	39	PALVRSAsSDTSEEL	GRK6		EALAEAALESPRPALVRSAS*SDTSEELNSQDSPPK	3	1244.92	0	0	0	0	85249	55113	191011	85745							16492	16403									0	0	0	0	47.816	48.1327	48.1175	47.9645
2107	2087	Protein kinase, Ser/Thr (non-receptor)	BRD2	BRD2	%37	bromodomain-containing protein 2 isoform 1	P25440	http://www.phosphosite.org/proteinAction.do?id=2331&showAllSites=true	88	GKRIRKPsLLYEGFE			KPS*LLYEGFESPTM#ASVPALQLTPANPPPPEVSNPK	3	1300.64	124684	113751	79132	67914	142995	133404	33157	36500						23290								23022			68.0588	67.892	67.7317	67.9675	63.3403	63.3513	63.264	63.3545
4026	3993	Unknown function	CEP89	CCDC123	113	centrosomal protein of 89 kDa	Q96ST8	http://www.phosphosite.org/proteinAction.do?id=15661&showAllSites=true	89	QSEMGRRsSLPSFET			RS*SLPSFETLDYGDEEDIETQLSSSGK	3	1024.12	168456	251449	120768	173727	205314	138573	43062	0		19959	18792					21610		19937	18789						64.9083	64.7218	64.7527	64.8228	61.2533	61.5905	61.2633	0		7.023
556	554	Adhesion or extracellular matrix protein	CGNL1	CGNL1	%283	cingulin-like protein 1	Q7Z2L3	http://www.phosphosite.org/proteinAction.do?id=16275&showAllSites=true	149	LPFRRQDsAGPVLDG			RQDS*AGPVLDGAR	2	711.33	262812	210597	172889	253710	98698	91909	22144	27318	6834	6867		6551	9402	9503			6863	6880		6583	9411	9540			27.147	27.2892	27.0833	27.0142	28.9072	29.394	29.0598	29.1512	2.805	2.828
522	521	Adaptor/scaffold	SLC9A3R1	NHERF	%291	Na(+)/H(+) exchange regulatory cofactor NHE-RF1	O14745	http://www.phosphosite.org/proteinAction.do?id=4000&showAllSites=true	39	ALVRSASsDTSEELN			EALAEAALESPRPALVRSASS*DTSEELNSQDSPPK	3	1244.92													17024	17012							16987	17016
523	522	Adaptor/scaffold	SLC9A3R1	NHERF	%291	Na(+)/H(+) exchange regulatory cofactor NHE-RF1	O14745	http://www.phosphosite.org/proteinAction.do?id=4000&showAllSites=true	39	ALVRSASsDTSEELN			SASS*DTSEELNSQDSPPK	3	653.6																9508								9505
4425	4391	Vesicle protein	CHMP4C	CHMP4C	%214	charged multivesicular body protein 4c	Q96CF2	http://www.phosphosite.org/proteinAction.do?id=20734&showAllSites=true	26	ARRSRAAsSQRAEEE			SRAAS*SQRAEEEDDDIK	2	993.924	113488	36680	48155	117696	176355	156823	54410	29828					6225	6316	5993						6240		5986		18.3007	18.6422	18.4778	18.206	20.8472	21.1872	20.9233	21.015
525	524	Adaptor/scaffold	SPAG9; SPAG9	JIP4; JIP4 iso2	%330, %332; %316, %318	C-Jun-amino-terminal kinase-interacting protein 4 isoform 1	O60271; O60271-2	http://www.phosphosite.org/proteinAction.do?id=3144&showAllSites=true	146; 145	QETRNVStGSAENEE, TRNVSTGsAENEEKS; QETRNVStGSAENEE, TRNVSTGsAENEEKS			HIEVQVAQETRNVST*GS*AENEEK	3	905.727													12158								12162
3504	3475	Transcriptional regulator	PSME3	PSME3	%23	proteasome activator complex subunit 3 isoform 1	P61289	http://www.phosphosite.org/proteinAction.do?id=14739&showAllSites=true	30	DSFRERItSEAEDLV			VDSFRERIT*SEAEDLVANFFPK	2	1325.63	0	0	6207	0	39871	29556	0	8951					29895												0	0	90.115	0	83.2108	83.2597	0	83.2563
3642	3613	Transcriptional regulator	TCF3	E2A iso2	%531	transcription factor E2-alpha isoform E47	P15923-2	http://www.phosphosite.org/proteinAction.do?id=7338&showAllSites=true	67	PRARTSStDEVLSLE			ARTSST*DEVLSLEEK	3	582.271	844360	1005290	337703	333371	1466720	852572	369682	231714	11520	11456	10854		13782	13849	13341		11539	11495	10873		13799	13845	13336		40.4792	40.6578	40.2718	40.4058	39.9357	40.2422	40.0943	40.1957	3.272	3.047
528	527	Adaptor/scaffold	TJP2	ZO2	%966	tight junction protein ZO-2 isoform 5	Q9UDY2	http://www.phosphosite.org/proteinAction.do?id=3266&showAllSites=true	134	EESIRKPsPEPRAQM			SSEPVQHEESIRKPS*PEPR	3	757.025									5055																								2.288
400	399	Adaptor/scaffold	IRS2	IRS2	404	insulin receptor substrate 2	Q9Y4H2	http://www.phosphosite.org/proteinAction.do?id=6018&showAllSites=true	137	APLSRSHtLSGGCGG			SHT*LSGGCGGRGSK	3	480.873	0	29583	0	6705	263470	338523	81271	75029					3558	3641	3411							3639			0	15.6225	0	16.1005	13.8223	14.0513	13.8643	13.9831
3685	3656	Transcriptional regulator	YAP1; YAP1	YAP1; YAP1 iso2	%109; %109	yorkie homolog isoform 1	P46937; Q7Z574	http://www.phosphosite.org/proteinAction.do?id=2550&showAllSites=true	54; 53	KSHSRQAsTDAGTAG; KSHSRQAsTDAGTAG	LATS1; LATS1		QAS*TDAGTAGALTPQ	2	734.819	60348	45822	358141	322302	76586	82472	0	20171			8405								8437						32.8163	32.8795	32.7048	33.0295	35.7592	36.1057	0	36.0198
4559	4525	Vesicle protein	NECAP2	NECAP2	%181	adaptin ear-binding coat-associated protein 2 isoform 2	Q9NVZ3	http://www.phosphosite.org/proteinAction.do?id=21755&showAllSites=true	28	NPRVRPAsTGGLSLL			EGAAGNPRVRPAS*TGGLSLLPPPPGGK	3	878.457	409168	272952	19223	4989	5289640	5544000	1393100	1415640	14216	14091			16175	15759	15453	15382	14374	14225			16021	16029	15452	15381	48.5258	48.2763	48.272	48.1228	45.4187	45.6877	45.4707	45.4928	3.053	3.27
3687	3658	Transcriptional regulator	YAP1; YAP1	YAP1; YAP1 iso2	%109; %109	yorkie homolog isoform 1	P46937; Q7Z574	http://www.phosphosite.org/proteinAction.do?id=2550&showAllSites=true	54; 53	KSHSRQAsTDAGTAG; KSHSRQAsTDAGTAG	LATS1; LATS1		QAS*TDAGTAGALTPQHVR	2	930.934	9153740	10985600	18782900	12258700	868170	1075250	231460	255844	7995		7870	7691					7910		7560	7629					30.1253	29.9752	30.1183	30.2418	31.4683	31.7962	31.6522	31.7757	2.189
4560	4526	Vesicle protein	NECAP2	NECAP2	%181	adaptin ear-binding coat-associated protein 2 isoform 2	Q9NVZ3	http://www.phosphosite.org/proteinAction.do?id=21755&showAllSites=true	28	NPRVRPAsTGGLSLL			EGAAGNPRVRPAS*TGGLSLLPPPPGGK	3	878.457	409168	272952	19223	4989	5289640	5544000	1393100	1415640	14235				15959	15968			14374				16021	16029			48.5258	48.2763	48.272	48.1228	45.4187	45.6877	45.4707	45.4928	2.719
4565	4531	Vesicle protein	NECAP2	NECAP2	%182	adaptin ear-binding coat-associated protein 2 isoform 2	Q9NVZ3	http://www.phosphosite.org/proteinAction.do?id=21755&showAllSites=true	28	PRVRPAStGGLSLLP			VRPAST*GGLSLLPPPPGGK	3	627.671	1749440	2475290	1021870	1393960	2562450	2473550	597617	666528		15780	14864	14707	17537	17755	17028	16936		15716	14842	14830	17596	17625	17048	16998	52.6623	52.6142	52.5632	52.487	49.2898	49.6307	49.4613	49.5218		3.57
3932	3900	Ubiquitin conjugating system	UBAP2L; UBAP2L	NICE-4; NICE-4 iso2	%604, %609; %604, %609	ubiquitin-associated protein 2-like isoform b	Q14157; Q14157-1	http://www.phosphosite.org/proteinAction.do?id=4584&showAllSites=true	115; 104	TQTRRYPsSISSSPQ, YPSSISSsPQKDLTQ; TQTRRYPsSISSSPQ, YPSSISSsPQKDLTQ			RYPS*SISSS*PQK	2	748.813	97752	110349	87371	88230	157697	195216	46846	41845			6151		9324	9452					6174		9369	9498			26.2023	26.1008	25.9325	26.0998	28.7947	29.2813	28.9393	29.0358
536	535	Adaptor/scaffold	TNS3	tensin 3	%776	tensin-3	Q68CZ2	http://www.phosphosite.org/proteinAction.do?id=4034&showAllSites=true	155	GGRLRKLsLGQYDND			KLS*LGQYDNDAGGQLPFSK	3	706.668									17107	17005	16105		19172			18496	17146	17039	16143		19213			18531									3.953	4.429
4365	4332	Unknown function	SIPA1L2	SIPA1L2	%160	signal-induced proliferation-associated 1-like protein 2	Q9P2F8	http://www.phosphosite.org/proteinAction.do?id=5466&showAllSites=true	190	LHPIRQRsNSDVTIS			S*NSDVTISDIDAEDVLDQNAVNPNTGAALHR	3	1111.17	119300	135327	98182	119640	195924	117192	26820	51974					20860								20872				60.6675	60.7673	60.6633	60.6132	57.5392	57.789	57.5017	57.6107
3867	3837	Translation	TDRD3	TDRD3	%256	tudor domain-containing protein 3 isoform 1	Q9H7E2	http://www.phosphosite.org/proteinAction.do?id=6977&showAllSites=true	73	KGRGRIRsEDEEDLG			IRS*EDEEDLGNARPSAPSTLFDFLESK	3	1035.15	0	15302	12987	13084	427003	385800	107042	103418						24218	23563							24216	23579		0	71.4823	71.5735	71.5278	66.2932	66.5822	66.2108	66.4647
3659	3630	Transcriptional regulator	TRPS1; TRPS1	TRPS1; TRPS1 iso2	%892; %905	zinc finger transcription factor Trps1	Q9UHF7; Q9UHF7-2	http://www.phosphosite.org/proteinAction.do?id=20429&showAllSites=true	142; 143	LLRRRRGsGVFCANC; LLRRRRGsGVFCANC			RGS*GVFCANCLTTK	2	825.86	325542	402710	118075	148058	519368	828820	154267	186177	11567	11502	10900	10971	13740	13783	13298	13204	11581	11516	10915	10987	13736	13803	13294	13222	40.594	40.713	40.4053	40.5363	39.7792	40.1417	39.9885	40.0375	2.889	2.936
2050	2032	Protease	USP37	USP37	210	ubiquitin carboxyl-terminal hydrolase 37	Q86T82	http://www.phosphosite.org/proteinAction.do?id=15197&showAllSites=true	110	EKRKRMIsTGSELNE			RMIS*TGSELNEDYPK	2	910.4	16935	20545	0	5478	311823	307066	66411	91606					13890	13941	13458	13385					13904	13950	13441	13390	41.0137	40.9935	0	40.9663	40.1983	40.504	40.3663	40.4707
3686	3657	Transcriptional regulator	YAP1; YAP1	YAP1; YAP1 iso2	%109; %109	yorkie homolog isoform 1	P46937; Q7Z574	http://www.phosphosite.org/proteinAction.do?id=2550&showAllSites=true	54; 53	KSHSRQAsTDAGTAG; KSHSRQAsTDAGTAG	LATS1; LATS1		QAS*TDAGTAGALTPQHVR	2	930.934	9153740	10985600	18782900	12258700	868170	1075250	231460	255844	7772		7439	7467		10445	10022		7910		7560	7629		10485	10060		30.1253	29.9752	30.1183	30.2418	31.4683	31.7962	31.6522	31.7757	2.423
542	541	Adaptor/scaffold	VANGL1	VANGL1	%520, %523	vang-like protein 1 isoform 2	Q8TAA9	http://www.phosphosite.org/proteinAction.do?id=10387&showAllSites=true	60	KFVLRLQsETSV---, LRLQSETsV------			FVLRLQS*ETS*V	2	719.823	2779780	2579340	910534	891029	0	0	0	0	18164	18279	17086	17219	22268	22250	21102	20945	18238	18215	17193	17197	21712	21657	21122	20965	59.4807	59.6482	59.6705	59.6923	0	0	0	0	2.598	2.563
543	542	Adaptor/scaffold	VANGL1	VANGL1	%520, %523	vang-like protein 1 isoform 2	Q8TAA9	http://www.phosphosite.org/proteinAction.do?id=10387&showAllSites=true	60	KFVLRLQsETSV---, LRLQSETsV------			FVLRLQS*ETS*V	2	719.823	2779780	2579340	910534	891029	0	0	0	0		18528	17303		21609	21558	21589	21155		18215	17193		21712	21657	21122	20965	59.4807	59.6482	59.6705	59.6923	0	0	0	0		2.164
544	543	Adaptor/scaffold	VANGL1	VANGL1	%520, %523	vang-like protein 1 isoform 2	Q8TAA9	http://www.phosphosite.org/proteinAction.do?id=10387&showAllSites=true	60	KFVLRLQsETSV---, LRLQSETsV------			FVLRLQS*ETS*V	2	719.823	2779780	2579340	910534	891029	0	0	0	0					21903	21848	31282	31044					21712	21657		30999	59.4807	59.6482	59.6705	59.6923	0	0	0	0
545	544	Adaptor/scaffold	VANGL1	VANGL1	%520, %523	vang-like protein 1 isoform 2	Q8TAA9	http://www.phosphosite.org/proteinAction.do?id=10387&showAllSites=true	60	KFVLRLQsETSV---, LRLQSETsV------			FVLRLQS*ETS*V	2	719.823	2779780	2579340	910534	891029	0	0	0	0					31655	31544							31665	31528			59.4807	59.6482	59.6705	59.6923	0	0	0	0
546	545	Adaptor/scaffold	VANGL1	VANGL1	%520, %523	vang-like protein 1 isoform 2	Q8TAA9	http://www.phosphosite.org/proteinAction.do?id=10387&showAllSites=true	60	KFVLRLQsETSV---, LRLQSETsV------			FVLRLQS*ETS*V	2	719.823	2779780	2579340	910534	891029	0	0	0	0					22572	22641											59.4807	59.6482	59.6705	59.6923	0	0	0	0
547	546	Adaptor/scaffold	VANGL1	VANGL1	%520, %523	vang-like protein 1 isoform 2	Q8TAA9	http://www.phosphosite.org/proteinAction.do?id=10387&showAllSites=true	60	KFVLRLQsETSV---, LRLQSETsV------			FVLRLQS*ETS*V	2	719.823	2779780	2579340	910534	891029	0	0	0	0					22824												59.4807	59.6482	59.6705	59.6923	0	0	0	0
548	Adhesion or extracellular matrix protein
549	547	Adhesion or extracellular matrix protein	ADAM22	ADAM22	%796, %832	disintegrin and metalloproteinase domain-containing protein 22 isoform 4 preproprotein	Q9P0K1	http://www.phosphosite.org/proteinAction.do?id=12513&showAllSites=true	100	CENGRPRsNSWQGNL, CENGRPRsNSWQGNL			S*NSWQGNLGGNKK	2	735.33	100547	69369	61965	87311	0	11491	0	0	6883																27.147	27.3442	27.0833	27.0673	0	29.6172	0	0	1.693
4418	4385	Unknown function	ZNF609	ZNF609	%467, %470	zinc finger protein 609	O15014	http://www.phosphosite.org/proteinAction.do?id=6152&showAllSites=true	151	SKRVRTNsMGSATGP, VRTNSMGsATGPLPG			RVRTNS*MGS*ATGPLPGTK	2	995.452	14384	39762	0	0	73340	103705	19982	25787					10347	10417											30.068	29.9752	0	0	31.2007	31.5793	31.3667	31.5453
4566	4532	Vesicle protein	NECAP2	NECAP2	%182	adaptin ear-binding coat-associated protein 2 isoform 2	Q9NVZ3	http://www.phosphosite.org/proteinAction.do?id=21755&showAllSites=true	28	PRVRPAStGGLSLLP			VRPAST*GGLSLLPPPPGGK	3	627.671	1749440	2475290	1021870	1393960	2562450	2473550	597617	666528		15530	14640	14937						15716	14842	14830					52.6623	52.6142	52.5632	52.487	49.2898	49.6307	49.4613	49.5218		2.862
552	550	Adhesion or extracellular matrix protein	ADAM22	ADAM22	%798, %834	disintegrin and metalloproteinase domain-containing protein 22 isoform 4 preproprotein	Q9P0K1	http://www.phosphosite.org/proteinAction.do?id=12513&showAllSites=true	100	NGRPRSNsWQGNLGG, NGRPRSNsWQGNLGG		14-3-3 beta, 14-3-3 epsilon, 14-3-3 eta, 14-3-3 gamma, 14-3-3 theta, 14-3-3 zeta	SNS*WQGNLGGNKK	2	735.33												6615
4305	4272	Unknown function	PRRC2B	BAT2L	%1132	protein PRRC2B	Q5JSZ5-1	http://www.phosphosite.org/proteinAction.do?id=24148&showAllSites=true	243	KPRRRVAsETHSEGS			VAS*ETHSEGSEYEELPK	2	986.415	85910	51525	39350	35554	428889	404781	119674	107833	9646	9597	9101		12083	12147		11634	9628	9584	9088		12099	12165		11647	35.0398	35.1798	34.733	35.1938	35.7047	36.053	35.9405	36.0198	2.85	2.82
387	386	Adaptor/scaffold	IRS2	IRS2	%365	insulin receptor substrate 2	Q9Y4H2	http://www.phosphosite.org/proteinAction.do?id=6018&showAllSites=true	137	SCRVRTAsEGDGGAA			TAS*EGDGGAAAGAAAAGARPVSVAGSPLSPGPVRAPLSR	4	884.946	103527	157597	51226	52714	575975	452512	125348	146947	14630																49.2832	49.1703	49.2547	49.0722	46.4252	46.6313	46.4958	46.4513	2.106
555	553	Adhesion or extracellular matrix protein	CGNL1	CGNL1	%283	cingulin-like protein 1	Q7Z2L3	http://www.phosphosite.org/proteinAction.do?id=16275&showAllSites=true	149	LPFRRQDsAGPVLDG			KTRPDVLPFRRQDS*AGPVLDGAR	4	658.593	94374	49149	11878	5567	52574	60504	0	0		11134								11138							39.9212	39.6702	39.6415	39.7375	38.1143	38.3758	0	0		2.316
232	231	Adaptor/scaffold	CD2AP	CD2AP	%232, %233	CD2-associated protein	Q9Y5K6	http://www.phosphosite.org/proteinAction.do?id=3236&showAllSites=true	71	VKLRTRTsSSETEEK, KLRTRTSsSETEEKK			LRTRTS*S*SETEEK	2	842.353	129796	106916	141810	0	1370040	1311970	380685	344607					4418	4547	4260						4455		4285		16.3739	15.9661	16.1121	0	16.1622	16.5941	16.3143	16.4297
557	555	Adhesion or extracellular matrix protein	CGNL1	CGNL1	%283	cingulin-like protein 1	Q7Z2L3	http://www.phosphosite.org/proteinAction.do?id=16275&showAllSites=true	149	LPFRRQDsAGPVLDG			RQDS*AGPVLDGAR	3	474.556	77699	94855	79367	96319	27444	17264	0	0			6514	6575							6531	6604					27.0385	27.2892	27.0193	27.0673	28.852	29.394	0	0
558	556	Adhesion or extracellular matrix protein	CGNL1	CGNL1	293, %298	cingulin-like protein 1	Q7Z2L3	http://www.phosphosite.org/proteinAction.do?id=16275&showAllSites=true	149	PVLDGARsRRSSSSS, ARSRRSSsSSTTPTS			S*RRSSS*SSTTPTSANSLYR	3	735.649											6903								6909
559	557	Adhesion or extracellular matrix protein	CGNL1	CGNL1	%296, %298	cingulin-like protein 1	Q7Z2L3	http://www.phosphosite.org/proteinAction.do?id=16275&showAllSites=true	149	DGARSRRsSSSSTTP, ARSRRSSsSSTTPTS			SRRS*SS*SSTTPTSANSLYR	3	735.649	159855	87037	48658	39545	45894	37894	0	0	7255																28.4002	28.3015	28.1485	28.3747	28.264	28.8068	0	0	3.45
396	395	Adaptor/scaffold	IRS2	IRS2	%365, %391	insulin receptor substrate 2	Q9Y4H2	http://www.phosphosite.org/proteinAction.do?id=6018&showAllSites=true	137	SCRVRTAsEGDGGAA, SVAGSPLsPGPVRAP	CDK1		TAS*EGDGGAAAGAAAAGARPVSVAGSPLS*PGPVRAPLSR	3	1206.25	143039	166433	64006	86584	411366	410830	110094	110225		15260															51.4078	51.481	51.4925	51.377	48.732	48.96	48.898	48.95		2.676
1014	1006	Chromatin, DNA-binding, DNA repair or DNA replication protein	H2BFS; HIST1H2BC; HIST1H2BD; HIST1H2BH; HIST1H2BK; HIST1H2BL; HIST1H2BM; HIST1H2BN; HIST2H2BF	H2BFS; H2B1C; H2B1D; H2B1H; H2B1K; H2B1L; H2B1M; H2B1N; H2B2F	37; %37; %37; %37; %37; 37; 37; %37; 37		P57053; P62807; P58876; Q93079; O60814; Q99880; Q99879; Q99877; Q5QNW6	http://www.phosphosite.org/proteinAction.do?id=8432&showAllSites=true	14; 14; 14; 14; 14; 14; 14; 14; 14	RKRSRKEsYSVYVYK; RKRSRKEsYSVYVYK; RKRSRKEsYSVYVYK; RKRSRKEsYSVYVYK; RKRSRKEsYSVYVYK; RKRSRKEsYSVYVYK; RKRSRKEsYSVYVYK; RKRSRKEsYSVYVYK; RKRSRKEsYSVYVYK			RSRKES*YSVYVYK	2	872.924	20569	11762	0	0	321237	309384	83002	86740					9691	9820	9379	9350					9684	9813	9367	9337	28.5782	28.6455	0	0	29.6225	30.1045	29.8412	29.9443
562	560	Adhesion or extracellular matrix protein	CGNL1	CGNL1	%297	cingulin-like protein 1	Q7Z2L3	http://www.phosphosite.org/proteinAction.do?id=16275&showAllSites=true	149	GARSRRSsSSSTTPT			SS*SSSTTPTSANSLYR	2	863.37	46710	39988	42869	40332	0	0	0	0	8871								8851								32.8163	32.8795	32.5902	32.8522	0	0	0	0	2.559
563	561	Adhesion or extracellular matrix protein	CGNL1	CGNL1	%297, %298	cingulin-like protein 1	Q7Z2L3	http://www.phosphosite.org/proteinAction.do?id=16275&showAllSites=true	149	GARSRRSsSSSTTPT, ARSRRSSsSSTTPTS			SRRSS*S*SSTTPTSANSLYR	3	735.649										7192																								2.398
564	562	Adhesion or extracellular matrix protein	CGNL1	CGNL1	%298	cingulin-like protein 1	Q7Z2L3	http://www.phosphosite.org/proteinAction.do?id=16275&showAllSites=true	149	ARSRRSSsSSTTPTS			RSSS*SSTTPTSANSLYR	3	627.949											7010								7014
565	563	Adhesion or extracellular matrix protein	CGNL1	CGNL1	%298	cingulin-like protein 1	Q7Z2L3	http://www.phosphosite.org/proteinAction.do?id=16275&showAllSites=true	149	ARSRRSSsSSTTPTS			SRRSSS*SSTTPTSANSLYR	3	708.994									6044								6076																2.918
1029	1021	Chromatin, DNA-binding, DNA repair or DNA replication protein	LUC7L3	CROP	%238	luc7-like protein 3	O95232	http://www.phosphosite.org/proteinAction.do?id=9722&showAllSites=true	51	KEKLRKRtEEPDRDE			KRT*EEPDRDER	4	378.422	1081550	816187	1812870	2601270	65596	11542	9748	11266	2086	2170		2087					2122	2190							14.3785	14.4762	14.5132	14.7719	12.1318	12.3217	12.0599	12.1682	2.775	2.389
3460	3431	Transcriptional regulator	IFT57	Ift57	347	intraflagellar transport protein 57 homolog	Q9NWB7	http://www.phosphosite.org/proteinAction.do?id=4849851&showAllSites=true	49	TERTRLLsEVMEELE			TRLLS*EVMEELEK	2	828.899	17065	14759	1807	3829	47540	40318	11619	11960		24921			27268	27186							27300	27202			80.7873	80.6307	81.2693	83.228	75.0277	75.312	74.9622	75.1483		2.797
1669	1657	G protein or regulator	IQSEC1	IQSEC1	926	IQ motif and SEC7 domain-containing protein 1 isoform a	NP_001127854	http://www.ncbi.nlm.nih.gov/entrez/query.fcgi?db=protein&cmd=search&term=NP_001127854	124	GKRGRRSsAGSLESN			RSS*AGSLESNVEGSIISSPHM#R	3	799.7	121866	103084	70245	49927	646822	647390	171805	0		13306				15258				13301							45.6857	45.7695	45.5567	45.711	43.404	43.7597	43.4702	0		5.741
395	394	Adaptor/scaffold	IRS2	IRS2	%365, %391	insulin receptor substrate 2	Q9Y4H2	http://www.phosphosite.org/proteinAction.do?id=6018&showAllSites=true	137	SCRVRTAsEGDGGAA, SVAGSPLsPGPVRAP	CDK1		TAS*EGDGGAAAGAAAAGARPVSVAGSPLS*PGPVRAPLSR	3	1206.25	143039	166433	64006	86584	411366	410830	110094	110225	15390	15321	14470		17345				15403	15317	14485						51.4078	51.481	51.4925	51.377	48.732	48.96	48.898	48.95	3.092	2.481
1338	1329	Cytoskeletal protein	LMNA; LMNA	lamin A/C; lamin A/C iso2	%404; %404	prelamin-A/C isoform 2	P02545; P02545-2	http://www.phosphosite.org/proteinAction.do?id=5787&showAllSites=true	74; 65	RSRGRASsHSSQTQG; RSRGRASsHSSQTQG	Akt1; Akt1		GRASS*HSSQTQGGGSVTK	3	604.606	26652300	25664500	27428100	14279900	192087000	130736000	85204100	1204160			2307	2373	3029	3056		2872			2310	2371	3048	3093		2891	15.1498	14.9587	15.2631	15.4926	12.4952	12.5973	12.5049	12.5711
571	569	Adhesion or extracellular matrix protein	KAZN	KAZ	%346, %352	kazrin isoform C	Q674X7	http://www.phosphosite.org/proteinAction.do?id=3565965&showAllSites=true	86	SPRHRTHsLCNGDSP, HSLCNGDsPGPVQKN			THS*LCNGDS*PGPVQK	2	878.842	59440	76200	71205	50736	0	0	0	0	5247		5042	5085					5236		5025	5092					22.6293	22.6413	22.6207	22.7015	0	0	0	0	2.994
572	570	Adhesion or extracellular matrix protein	KIRREL	KIRREL	617	kin of IRRE-like protein 1 precursor	Q96J84	http://www.phosphosite.org/proteinAction.do?id=5441&showAllSites=true	84	AHEDRPSsRAVLYAD			AHEDRPSS*RAVLYADYRAPGPAR	4	659.569	83480	57220	38686	40177	9536	0	0	0		8947															33.2187	33.3318	32.8338	33.087	33.4838	0	0	0		1.778
573	571	Adhesion or extracellular matrix protein	KIRREL	KIRREL	638, %642	kin of IRRE-like protein 1 precursor	Q96J84	http://www.phosphosite.org/proteinAction.do?id=5441&showAllSites=true	84	ARFDGRPsSRLSHSS, GRPSSRLsHSSGYAQ			FDGRPS*SRLS*HSSGYAQLNTYSR	3	916.064	54496	59344	43970	51520	0	0	0	0				10405													38.8228	38.9892	38.7165	38.8043	0	0	0	0
574	572	Adhesion or extracellular matrix protein	KIRREL	KIRREL	%639, %642	kin of IRRE-like protein 1 precursor	Q96J84	http://www.phosphosite.org/proteinAction.do?id=5441&showAllSites=true	84	RFDGRPSsRLSHSSG, GRPSSRLsHSSGYAQ			FDGRPSS*RLS*HSSGYAQLNTYSR	3	916.064											10356								10369
2593	2567	RNA processing	LARP7	LARP7	%258	la-related protein 7	Q4G0J3	http://www.phosphosite.org/proteinAction.do?id=17222&showAllSites=true	67	MKRSRPTsEGSDIES			RSRPTS*EGSDIESTEPQK	2	1042.47	81093	32105	139287	111047	231031	305756	87001	53559		4779	4341	4489		7389	6993			4761	4321	4491		7398	6994		21.1172	21.1925	20.4833	20.9755	23.4075	23.8933	23.5207	23.5758		2
576	574	Adhesion or extracellular matrix protein	LIMS1	LIMS1	24	LIM and senescent cell antigen-like-containing domain protein 1 isoform e	NP_001180413	http://www.ncbi.nlm.nih.gov/entrez/query.fcgi?db=protein&cmd=search&term=NP_001180413	42	RRRDRPDsLRVNGLP			DRPDS*LRVNGLPEEELSNM#ANALASATCER	3	1137.85	14555	12859	26828	28367	0	0	0	0				17837								17638					61.5035	61.651	61.6893	61.5395	0	0	0	0
577	575	Adhesion or extracellular matrix protein	LPO	LPO	13, 28	lactoperoxidase isoform 3 preproprotein	NP_001153574	http://www.ncbi.nlm.nih.gov/entrez/query.fcgi?db=protein&cmd=search&term=NP_001153574	71	HLPALLAsLILLQAA, ASTTRDPsLDLTSLS			MRVLLHLPALLAS*LILLQAAASTTRDPS*L	4	811.938	9677	9257	10864	6454	0	0	0	0				23891													83.626	83.1583	83.0965	83.1428	0	0	0	0
578	576	Adhesion or extracellular matrix protein	MLLT4; MLLT4	afadin; afadin iso3	%1799; %1718	afadin isoform 2	P55196; P55196-3	http://www.phosphosite.org/proteinAction.do?id=5418&showAllSites=true	207; 198	KERQRLFsQGQDVSN; KERQRLFsQGQDVSN			ERQRLFS*QGQDVSNK	3	624.63	126320	160373	0	3361	14442800	18100100	11357900	14397100					9440		9116	9082					9495				27.6267	27.6928	0	27.615	29.1298	29.5637	29.2898	29.3782
1997	1980	Phosphatase	PTPN13; PTPN13	PTPN13; PTPN13 iso3	%908; %908	tyrosine-protein phosphatase non-receptor type 13 isoform 2	Q12923; Q12923-3	http://www.phosphosite.org/proteinAction.do?id=14422&showAllSites=true	277; 275	FNMGRAIsTGSLASS; FNMGRAIsTGSLASS			AIS*TGSLASSTLNK	2	715.35	140589	177889	125174	183280	146876	68496	34631	23257		12534	11882	11935						12524	11881	11932					43.44	43.5715	43.3653	43.4625	42.8908	41.3558	41.331	41.3257		1.92
2391	2369	Protein kinase, Tyr (receptor)	EPHA2	EphA2	%897, %898	ephrin type-A receptor 2 precursor	P29317	http://www.phosphosite.org/proteinAction.do?id=1283&showAllSites=true	108	RVSIRLPsTSGSEGV, VSIRLPStSGSEGVP	Akt1		VSIRLPS*T*SGSEGVPFR	2	974.95	0	0	75884	70776	0	130363	35543	0			16802								16794						0	0	58.5258	58.4787	0	52.954	52.7278	0
4192	4159	Unknown function	LUZP1	LUZP1	822	leucine zipper protein 1	Q86V48	http://www.phosphosite.org/proteinAction.do?id=8594&showAllSites=true	120	RERHTSTsNIQVGLA			HTSTS*NIQVGLAELTSVSNHVSSPFELSIHK	4	850.67	271540	161663	152939	84498	1292050	1380830	381864	317321	22831			21294		24595		23891	22889			21333		24657		23947	73.358	73.1705	72.9833	73.1027	67.5122	67.828	67.3555	67.679	4.566
2650	2624	RNA processing	SF3B2	SF3B2	%343	splicing factor 3B subunit 2	Q13435	http://www.phosphosite.org/proteinAction.do?id=2959&showAllSites=true	100	PQRVRGVsSESSGDR			VRGVS*SESSGDREK	2	786.854	85822	115011	67840	168033	814154	592990	154928	213875					4519												16.4245	16.0159	16.161	16.5501	16.3929	16.8267	16.4886	16.6081
3581	3552	Transcriptional regulator	SUB1	PC4	%50	activated RNA polymerase II transcriptional coactivator p15	P53999	http://www.phosphosite.org/proteinAction.do?id=5855&showAllSites=true	14	GETSRALsSSKQSSS			TGETSRALS*SSK	2	652.298	0	0	200493	0	530402	394915	154194	90194					5033			4847									0	0	18.8552	0	17.7037	18.1678	17.8538	17.9963
584	582	Adhesion or extracellular matrix protein	NAV1; NAV1	NAV1; NAV1 iso2	%507; %507	neuron navigator 1 isoform 2	Q8NEY1; Q8NEY1-2	http://www.phosphosite.org/proteinAction.do?id=10766&showAllSites=true	202; 202	WRRERPEsCDDSSKG; WRRERPEsCDDSSKG			WRRERPES*CDDSSK	2	944.394	82561	43116	0	0	284478	300099	219457	73152							4731										16.675	16.5044	0	0	17.4335	17.8387	17.5148	17.7035
585	583	Adhesion or extracellular matrix protein	NAV1; NAV1	NAV1; NAV1 iso2	%507; %507	neuron navigator 1 isoform 2	Q8NEY1; Q8NEY1-2	http://www.phosphosite.org/proteinAction.do?id=10766&showAllSites=true	202; 202	WRRERPEsCDDSSKG; WRRERPEsCDDSSKG			WRRERPES*CDDSSK	3	629.932	402184	287904	12577	0	2498000	2016660	1825890	1156130					4903	5017											16.675	16.5044	16.2598	0	17.3845	17.8387	17.5148	17.7035
586	584	Adhesion or extracellular matrix protein	NAV1; NAV1	NAV1; NAV1 iso2	%507; %507	neuron navigator 1 isoform 2	Q8NEY1; Q8NEY1-2	http://www.phosphosite.org/proteinAction.do?id=10766&showAllSites=true	202; 202	WRRERPEsCDDSSKG; WRRERPEsCDDSSKG			WRRERPES*CDDSSK	4	472.7	365976	364695	11090	0	1372330	1042340	878183	598888					4905												16.675	16.5044	16.2598	0	17.3845	17.8387	17.5148	17.7035
2683	2657	RNA processing	SRRM2	SRm300	%1403, %1420	serine/arginine repetitive matrix protein 2	Q9UQ35	http://www.phosphosite.org/proteinAction.do?id=3140&showAllSites=true	300	MSSNQSIsSPVLDAV, TPSRERSsSASSPEM			AGMSSNQSIS*SPVLDAVPRTPSRERSS*SASSPEMK	4	949.178	40325	44961	6416	0	225882	208020	61734	55008		13236															45.567	45.4057	45.4963	0	43.0962	43.5048	43.1517	43.2513		3.579
1961	1944	Phosphatase	PFKFB2	PFKFB2	%466	6-phosphofructo-2-kinase/fructose-2,6-biphosphatase 2 isoform b	O60825	http://www.phosphosite.org/proteinAction.do?id=1185&showAllSites=true	58	PVRMRRNsFTPLSSS	AMPKA1, Akt1, PKACa, PPP2CA, RSK2, p70S6K		MRRNS*FTPLSSSNTIR	3	649.647	661962	407034	24322	70557	4937560	5945280	1533960	1344700		10174				12292				10172				12312			36.8665	36.8802	36.5018	36.8563	36.0725	36.415	36.2562	36.3892		3.046
589	587	Adhesion or extracellular matrix protein	NHS	NHS	%1174	Nance-Horan syndrome protein isoform 2	Q6T4R5	http://www.phosphosite.org/proteinAction.do?id=16971&showAllSites=true	177	SVSRQYStEDTILSF			QYST*EDTILSFLDSSAVEM#GPDK	3	877.047																28003								28012
590	588	Adhesion or extracellular matrix protein	NHS	NHS	%1174	Nance-Horan syndrome protein isoform 2	Q6T4R5	http://www.phosphosite.org/proteinAction.do?id=16971&showAllSites=true	177	SVSRQYStEDTILSF			SVSRQYST*EDTILSFLDSSAVEM#GPDK	3	1020.12															25534								25574
591	589	Adhesion or extracellular matrix protein	RTN4; RTN4	Nogo; Nogo iso2	%107; %107	reticulon-4 isoform C	Q9NQC3; Q9NQC3-2	http://www.phosphosite.org/proteinAction.do?id=9141&showAllSites=true	130; 40	VAPERQPsWDPSPVS; VAPERQPsWDPSPVS	MAPKAPK2; MAPKAPK2		GPLPAAPPVAPERQPS*WDPSPVSSTVPAPSPLSAAAVSPSK	3	1360.69									19345				21046	21025	20358	20282						21090	20450	20358									3.118
2890	2863	Receptor, channel, transporter or cell surface protein	MFF; MFF; MFF; MFF	MFF; MFF iso2; MFF iso4; MFF iso5	%157; %131; %131; %131	mitochondrial fission factor	Q9GZY8; Q9GZY8-2; Q9GZY8-4; Q9GZY8-5	http://www.phosphosite.org/proteinAction.do?id=16291&showAllSites=true	38; 33; 25; 27	LKRERSMsENAVRQN; LKRERSMsENAVRQN; LKRERSMsENAVRQN; LKRERSMsENAVRQN		14-3-3 beta; 14-3-3 beta; 14-3-3 beta; 14-3-3 beta	SMS*ENAVR	2	487.194	803111	500736	530056	1118220	208920	319839	77553	61717	4735	4784	4449	4558					4732	4803	4468	4575					21.2247	21.3222	20.9557	21.1955	23.5118	23.9457	23.6383	23.7458	1.874	1.883
593	591	Adhesion or extracellular matrix protein	RTN4; RTN4	Nogo; Nogo iso2	%107, %111; %107, %111	reticulon-4 isoform C	Q9NQC3; Q9NQC3-2	http://www.phosphosite.org/proteinAction.do?id=9141&showAllSites=true	130; 40	VAPERQPsWDPSPVS, RQPSWDPsPVSSTVP; VAPERQPsWDPSPVS, RQPSWDPsPVSSTVP	MAPKAPK2; MAPKAPK2		GPLPAAPPVAPERQPS*WDPS*PVSSTVPAPSPLSAAAVSPSK	4	1040.76													21632			20887					21670			20923
594	592	Adhesion or extracellular matrix protein	RTN4; RTN4	Nogo; Nogo iso2	%107, 116; %107, 116	reticulon-4 isoform C	Q9NQC3; Q9NQC3-2	http://www.phosphosite.org/proteinAction.do?id=9141&showAllSites=true	130; 40	VAPERQPsWDPSPVS, DPSPVSStVPAPSPL; VAPERQPsWDPSPVS, DPSPVSStVPAPSPL	MAPKAPK2; MAPKAPK2		GPLPAAPPVAPERQPS*WDPSPVSST*VPAPSPLSAAAVSPSK	4	1040.76															20940
595	593	Adhesion or extracellular matrix protein	SDC2	syndecan-2	%187	syndecan-2 precursor	P34741	http://www.phosphosite.org/proteinAction.do?id=1514&showAllSites=true	22	DLGERKPsSAAYQKA	PKCA		DEGSYDLGERKPS*SAAYQK	3	727.655	0	0	2529	0	27889	24233	45656	56806								9811									0	0	29.4582	0	30.8908	31.2685	31.0992	31.1655
596	594	Adhesion or extracellular matrix protein	TMEM123	TMEM123	%198	porimin precursor	Q8N131	http://www.phosphosite.org/proteinAction.do?id=14957&showAllSites=true	22	YSRRGIRyRTIDEHD			Y*RTIDEHDAII	2	713.324												12158
597	595	Adhesion or extracellular matrix protein	TMEM123	TMEM123	%200	porimin precursor	Q8N131	http://www.phosphosite.org/proteinAction.do?id=14957&showAllSites=true	22	RRGIRYRtIDEHDAI			YRT*IDEHDAII	2	713.324	35043	31770	79283	59830	0	0	0	24881			12102								12091						44.2925	44.2568	44.0258	44.2642	0	0	0	43.0967
3091	3064	Receptor, channel, transporter or cell surface protein	STX7	STX7	%125, %129	syntaxin-7	O15400	http://www.phosphosite.org/proteinAction.do?id=9154&showAllSites=true	30	FVARVRAsSRVSGSF, VRASSRVsGSFPEDS			VRAS*SRVS*GSFPEDSSK	2	978.417	200611	286133	144751	99428	142881	116090	34666	34664	7234	7002		6777						7027							27.8275	27.6928	27.7258	27.761	29.5663	29.9402	29.6777	29.7197	2.273	2.404
599	Apoptosis
2653	2627	RNA processing	SF3B2	SF3B2	%343, %346	splicing factor 3B subunit 2	Q13435	http://www.phosphosite.org/proteinAction.do?id=2959&showAllSites=true	100	PQRVRGVsSESSGDR, VRGVSSEsSGDREKD			VRGVS*SES*SGDREK	2	826.837	337443	212920	257422	254046	571516	579056	156805	147686						5066	4751	4753							4747		16.7733	16.6106	16.4019	16.792	17.4873	17.8878	17.5675	17.761
4377	4344	Unknown function	SPATS2	SPATS2	%386, 396	spermatogenesis-associated serine-rich protein 2	Q86XZ4	http://www.phosphosite.org/proteinAction.do?id=21248&showAllSites=true	60	STRSRCSsVTSVSLS, SVSLSSPsDASAASS			SRCSS*VTSVSLSSPS*DASAASSSTCASPPSLTSANKK	4	955.667	13026	7480	7809	13073	261312	208667	54926	69081					14052								14051				41.742	41.6105	41.78	41.7628	40.5568	40.9862	40.7968	40.9547
4108	4075	Unknown function	GPBP1	GPBP1	%56	vasculin isoform 3	Q9H0D4	http://www.phosphosite.org/proteinAction.do?id=21537&showAllSites=true	54	VNRRRHNsSDGFDSA			RHNS*SDGFDSAIGRPNGGNFGRK	5	506.034	278707	179154	203061	143929	192913	115483	38872	44785	8021	7900	7615	7739		10346			8057	7951	7623	7753		10359			30.5575	30.3265	30.2897	30.622	31.0982	31.4742	31.3125	31.3807	3.031	2.221
2715	2689	RNA processing	SRRM2	SRm300	%1423, %1424	serine/arginine repetitive matrix protein 2	Q9UQ35	http://www.phosphosite.org/proteinAction.do?id=3140&showAllSites=true	300	RERSSSAsSPEMKDG, ERSSSASsPEMKDGL			AGM#SSNQSISSPVLDAVPRTPSRERSSSAS*S*PEM#K	4	957.176	52699	51427	21228	33234	404495	382484	98690	110201					13534												41.8538	40.713	40.4712	41.7628	40.2497	40.5562	40.4187	40.4707
1107	1099	Chromatin, DNA-binding, DNA repair or DNA replication protein	WDHD1	WDHD1	%374	WD repeat and HMG-box DNA-binding protein 1 isoform 2	O75717	http://www.phosphosite.org/proteinAction.do?id=5774&showAllSites=true	126	SGRPRQRsHILEDDE			QRS*HILEDDENSVDISM#LK	3	775.686	840428	615468	364948	491695	884267	770336	177330	271796	13038	12981			15002	15055	14503	14467	13072	13007			15038	15084	14512	14461	44.8218	44.9403	44.6615	44.7637	42.9948	43.3505	43.0983	43.1998	3.553	3.371
1136	1128	Chromatin, DNA-binding, DNA repair or DNA replication protein	ZNF512B	ZNF512B	%686	zinc finger protein 512B	Q96KM6	http://www.phosphosite.org/proteinAction.do?id=15175&showAllSites=true	97	SGRVRRTsAQVAVFH			RTS*AQVAVFHLQEIAEDELARDWTK	4	749.118	7079	18038	3927	2600	63640	82772	28383	11074					25083	25041							25110	25035			74.2762	74.1588	73.2958	74.1135	68.6153	68.8983	68.5838	68.7903
606	603	Apoptosis	AKT1S1	PRAS40	%266	proline-rich AKT1 substrate 1	Q96B36	http://www.phosphosite.org/proteinAction.do?id=6306&showAllSites=true	29	LPRPRLNtSDFQKLK	Akt1	14-3-3 beta, 14-3-3 eta	EAEDTQVFGDLPRPRLNT*SDFQK	3	915.096	562131	509686	120762	165164	416702	347946	247493	233305	16940	16792	15956	15934		18766			16999	16913	15975	15979					55.9295	55.9297	56.0525	56.0033	52.4843	52.747	52.4147	52.5612	2.876	2.585
607	604	Apoptosis	AKT1S1	PRAS40	%266	proline-rich AKT1 substrate 1	Q96B36	http://www.phosphosite.org/proteinAction.do?id=6306&showAllSites=true	29	LPRPRLNtSDFQKLK	Akt1	14-3-3 beta, 14-3-3 eta	EAEDTQVFGDLPRPRLNT*SDFQK	4	686.573	407261	444343	95738	128452	223424	249221	189169	124615								18129									55.9865	55.8118	56.0525	55.9463	52.4327	52.7988	52.4677	52.5058
4545	4511	Vesicle protein	NDRG1	NDRG1	%366	protein NDRG1	Q92597	http://www.phosphosite.org/proteinAction.do?id=5932&showAllSites=true	43	GTRSRSHtSEGAHLD	PKACa, SGK1		SHT*SEGAHLDITPNSGAAGNSAGPK	4	614.776	575140	414322	140363	135679	36615	74097	18205	11893	8187	8102							8204	8140							30.9608	30.9268	30.6335	30.988	31.5753	32.0095	31.8213	31.9385	3.153	3.383
617	614	Apoptosis	BAD	BAD	%118	bcl2 antagonist of cell death	Q92934	http://www.phosphosite.org/proteinAction.do?id=1156&showAllSites=true	18	GRELRRMsDEFVDSF	A-Raf, Akt1, B-Raf, MSK1, PAK1, PKACa, PKCE, PKCI, PKD1, PKG1, PPP2CB, Pim1, Pim2, Pim3, Raf1, p90RSK	14-3-3 beta, 14-3-3 gamma, Bcl-xL	ELRRMS*DEFVDSFKK	3	656.308	67079	30368	0	0	256037	204807	74597	56549					14381	14430							14408	14433			43.217	43.3375	0	0	41.4353	41.715	41.6542	41.6485
441	440	Adaptor/scaffold	PARD3; PARD3	PARD3; PARD3 iso5	%144; %144	partitioning defective 3 homolog isoform 2	Q8TEW0; Q8TEW0-5	http://www.phosphosite.org/proteinAction.do?id=2686&showAllSites=true	151; 138	PLHVRRSsDPALIGL; PLHVRRSsDPALIGL	PPP1CA; PPP1CA	14-3-3 zeta; 14-3-3 zeta	RSS*DPALIGLSTSVSDSNFSSEEPSRK	4	734.094	105414	86218	142082	116318	63214	114537	25029	0				14563								14557					51.5827	51.7155	51.6885	51.6358	48.6808	48.96	48.7953	0
611	608	Apoptosis	AKT1S1	PRAS40	%266	proline-rich AKT1 substrate 1	Q96B36	http://www.phosphosite.org/proteinAction.do?id=6306&showAllSites=true	29	LPRPRLNtSDFQKLK	Akt1	14-3-3 beta, 14-3-3 eta	LNT*SDFQKLKR	2	715.364	92024	74565	17636	17227	0	0	0	0	8444								8456								31.6248	31.8338	31.6863	31.7265	0	0	0	0	3.157
612	609	Apoptosis	AKT1S1	PRAS40	%266	proline-rich AKT1 substrate 1	Q96B36	http://www.phosphosite.org/proteinAction.do?id=6306&showAllSites=true	29	LPRPRLNtSDFQKLK	Akt1	14-3-3 beta, 14-3-3 eta	LNT*SDFQKLKR	3	477.245	455727	396856	121666	121577	150327	145372	134844	123941						10953	10528										31.566	31.8338	31.6863	31.7265	32.7325	33.0077	32.8522	33.0328
613	610	Apoptosis	AKT1S1	PRAS40	%266	proline-rich AKT1 substrate 1	Q96B36	http://www.phosphosite.org/proteinAction.do?id=6306&showAllSites=true	29	LPRPRLNtSDFQKLK	Akt1	14-3-3 beta, 14-3-3 eta	LNT*SDFQKLKRKY	4	430.975	39443	46401	0	0	94830	131811	215055	188651								11675									35.8848	35.8287	0	0	35.7592	36.1057	35.993	36.074
614	611	Apoptosis	AKT1S1	PRAS40	%267	proline-rich AKT1 substrate 1	Q96B36	http://www.phosphosite.org/proteinAction.do?id=6306&showAllSites=true	29	PRPRLNTsDFQKLKR			ALVLREAEDTQVFGDLPRPRLNTS*DFQK	4	824.667										18723						19498		18467						19518										3.889
615	612	Apoptosis	AKT1S1	PRAS40	%267	proline-rich AKT1 substrate 1	Q96B36	http://www.phosphosite.org/proteinAction.do?id=6306&showAllSites=true	29	PRPRLNTsDFQKLKR			ALVLREAEDTQVFGDLPRPRLNTS*DFQK	4	824.667										18321						19711		18467						19518										3.226
616	613	Apoptosis	AKT1S1	PRAS40	%267	proline-rich AKT1 substrate 1	Q96B36	http://www.phosphosite.org/proteinAction.do?id=6306&showAllSites=true	29	PRPRLNTsDFQKLKR			ALVLREAEDTQVFGDLPRPRLNTS*DFQK	4	824.667																30974
233	232	Adaptor/scaffold	CD2AP	CD2AP	%233	CD2-associated protein	Q9Y5K6	http://www.phosphosite.org/proteinAction.do?id=3236&showAllSites=true	71	KLRTRTSsSETEEKK			TRTSS*SETEEK	2	667.777	72680	184340	298225	377678	759629	1005050	208655	282469	1694	1830	1662	1614	2809	2810	2594	2614		1709	1517	1651	2838	2841		2639	13.0501	12.7943	12.2612	12.7124	11.9863	12.0141	11.8443	11.9528	2.211	2.408
618	615	Apoptosis	BAD	BAD	%118	bcl2 antagonist of cell death	Q92934	http://www.phosphosite.org/proteinAction.do?id=1156&showAllSites=true	18	GRELRRMsDEFVDSF	A-Raf, Akt1, B-Raf, MSK1, PAK1, PKACa, PKCE, PKCI, PKD1, PKG1, PPP2CB, Pim1, Pim2, Pim3, Raf1, p90RSK	14-3-3 beta, 14-3-3 gamma, Bcl-xL	ELRRMS*DEFVDSFKK	4	492.483	80505	128353	6413	11211	310598	365338	207946	138236					14372	14423											43.217	43.4595	42.8945	43.2268	41.3313	41.715	41.599	41.6485
1285	1276	Cytoskeletal protein	KIF23; KIF23	KIF23; KIF23 iso2	%911, %912; %807, %808	kinesin-like protein KIF23 isoform 2	Q02241; Q02241-2	http://www.phosphosite.org/proteinAction.do?id=6409&showAllSites=true	110; 98	NGSRKRRsSTVAPAQ, GSRKRRSsTVAPAQP; NGSRKRRsSTVAPAQ, GSRKRRSsTVAPAQP	AurB, PLK1; AurB, PLK1		RRS*S*TVAPAQPDGAESEWTDVETR	3	935.734	71592	129238	111307	120132	63144	80124	19834	0		12624								12608							43.7425	43.796	43.6407	43.7235	42.8383	43.1405	42.9888	0		4.753
620	617	Apoptosis	BAD	BAD	%118	bcl2 antagonist of cell death	Q92934	http://www.phosphosite.org/proteinAction.do?id=1156&showAllSites=true	18	GRELRRMsDEFVDSF	A-Raf, Akt1, B-Raf, MSK1, PAK1, PKACa, PKCE, PKCI, PKD1, PKG1, PPP2CB, Pim1, Pim2, Pim3, Raf1, p90RSK	14-3-3 beta, 14-3-3 gamma, Bcl-xL	RM#S*DEFVDSFKK	3	528.897	157524	143157	143799	164457	175149	180711	130891	92492	10341	10293	9766	9866	12571	12626			10363	10340	9781	9874	12581	12648			37.134	37.3437	36.9002	37.1432	36.9087	37.2682	37.1175	37.1512	1.984	2.226
4079	4046	Unknown function	FAM83H	FAM83H	%1025	protein FAM83H	Q6ZRV2	http://www.phosphosite.org/proteinAction.do?id=7170&showAllSites=true	127	GPRARLSsATANALY			LSS*ATANALYSSNLRDDTK	2	1053.99	42407	48990	8140	9338	415901	329490	108952	101751					14756	14801	14280	14218					14765	14811	14281	14230	43.217	43.4595	43.0155	43.2868	42.309	42.6587	42.5085	42.6137
622	619	Apoptosis	BAD	BAD	%74	bcl2 antagonist of cell death	Q92934	http://www.phosphosite.org/proteinAction.do?id=1156&showAllSites=true	18	VEIRSRHsSYPAGTE			SRHS*SYPAGTEDDEGMGEEPSPFR	3	906.697	54928	41007	53642	40321	0	0	36609	0	11390								11350								40.0335	40.0697	39.7003	39.987	0	0	39.1912	0	5.861
623	620	Apoptosis	BAD	BAD	%74	bcl2 antagonist of cell death	Q92934	http://www.phosphosite.org/proteinAction.do?id=1156&showAllSites=true	18	VEIRSRHsSYPAGTE			SRHS*SYPAGTEDDEGMGEEPSPFR	3	906.697	54928	41007	53642	40321	0	0	36609	0	11411								11350								40.0335	40.0697	39.7003	39.987	0	0	39.1912	0	5.357
624	621	Apoptosis	BAD	BAD	%74	bcl2 antagonist of cell death	Q92934	http://www.phosphosite.org/proteinAction.do?id=1156&showAllSites=true	18	VEIRSRHsSYPAGTE			SRHS*SYPAGTEDDEGMGEEPSPFRGR	3	977.738															11631								11635
625	622	Apoptosis	BAD	BAD	%74	bcl2 antagonist of cell death	Q92934	http://www.phosphosite.org/proteinAction.do?id=1156&showAllSites=true	18	VEIRSRHsSYPAGTE			SRHS*SYPAGTEDDEGM#GEEPSPFRGR	3	983.07										8013	7663							7951	7665															2.978
626	623	Apoptosis	BAD	BAD	%74	bcl2 antagonist of cell death	Q92934	http://www.phosphosite.org/proteinAction.do?id=1156&showAllSites=true	18	VEIRSRHsSYPAGTE			SRHS*SYPAGTEDDEGM#GEEPSPFRGR	4	737.554															10105								10102
627	624	Apoptosis	BAD	BAD	%75	bcl2 antagonist of cell death	Q92934	http://www.phosphosite.org/proteinAction.do?id=1156&showAllSites=true	18	EIRSRHSsYPAGTED	A-Raf, Akt1, B-Raf, JNK1, MSK1, PAK1, PAK5, PKACa, PKCE, PKCI, PKCT, PKD1, PPP2CA, Pim1, Pim2, Pim3, RSK2, Raf1, p90RSK	14-3-3 beta, 14-3-3 epsilon, Bcl-2, Bcl-xL, JNK1, PKACa, PKCA, PPP2CA	HSS*YPAGTEDDEGM#GEEPSPFR	3	830.985											10231								10201
2129	2109	Protein kinase, Ser/Thr (non-receptor)	CDK14	PFTAIRE1	%78	cyclin-dependent kinase 14	O94921	http://www.phosphosite.org/proteinAction.do?id=736&showAllSites=true	53	VRVQRTQsTFDPFEK			TQS*TFDPFEK	2	640.266	348295	291673	113694	131211	185697	187637	52818	0	15723	15701	14764	14874													52.3673	52.6732	52.3533	52.6088	51.1103	51.5182	51.2385	0	2.261	1.702
629	626	Apoptosis	BAD	BAD	%75	bcl2 antagonist of cell death	Q92934	http://www.phosphosite.org/proteinAction.do?id=1156&showAllSites=true	18	EIRSRHSsYPAGTED	A-Raf, Akt1, B-Raf, JNK1, MSK1, PAK1, PAK5, PKACa, PKCE, PKCI, PKCT, PKD1, PPP2CA, Pim1, Pim2, Pim3, RSK2, Raf1, p90RSK	14-3-3 beta, 14-3-3 epsilon, Bcl-2, Bcl-xL, JNK1, PKACa, PKCA, PPP2CA	HSS*YPAGTEDDEGM#GEEPSPFRGR	3	902.025										9110			11564					9143			11595													2.896
2189	2169	Protein kinase, Ser/Thr (non-receptor)	KIAA1804	MLK4	%614	mitogen-activated protein kinase kinase kinase MLK4	Q5TCX8	http://www.phosphosite.org/proteinAction.do?id=2000&showAllSites=true	114	KERIRPLsDGNSPWS			ERIRPLS*DGNSPWSTILIK	4	566.297	775061	878719	299102	522171	497986	459844	98499	169474	19221		17978	17984	20895				19265		18033	18016	20872				62.421	62.3268	62.344	62.2282	57.5392	57.8423	57.6073	57.6107	3.151
631	628	Apoptosis	BAD	BAD	%75	bcl2 antagonist of cell death	Q92934	http://www.phosphosite.org/proteinAction.do?id=1156&showAllSites=true	18	EIRSRHSsYPAGTED	A-Raf, Akt1, B-Raf, JNK1, MSK1, PAK1, PAK5, PKACa, PKCE, PKCI, PKCT, PKD1, PPP2CA, Pim1, Pim2, Pim3, RSK2, Raf1, p90RSK	14-3-3 beta, 14-3-3 epsilon, Bcl-2, Bcl-xL, JNK1, PKACa, PKCA, PPP2CA	SRHSS*YPAGTEDDEGMGEEPSPFR	3	906.697										11274	10680							11243	10684															6.083
632	629	Apoptosis	BAD	BAD	%75	bcl2 antagonist of cell death	Q92934	http://www.phosphosite.org/proteinAction.do?id=1156&showAllSites=true	18	EIRSRHSsYPAGTED	A-Raf, Akt1, B-Raf, JNK1, MSK1, PAK1, PAK5, PKACa, PKCE, PKCI, PKCT, PKD1, PPP2CA, Pim1, Pim2, Pim3, RSK2, Raf1, p90RSK	14-3-3 beta, 14-3-3 epsilon, Bcl-2, Bcl-xL, JNK1, PKACa, PKCA, PPP2CA	SRHSS*YPAGTEDDEGMGEEPSPFR	3	906.697										11255								11243																5.176
633	630	Apoptosis	BAD	BAD	%75	bcl2 antagonist of cell death	Q92934	http://www.phosphosite.org/proteinAction.do?id=1156&showAllSites=true	18	EIRSRHSsYPAGTED	A-Raf, Akt1, B-Raf, JNK1, MSK1, PAK1, PAK5, PKACa, PKCE, PKCI, PKCT, PKD1, PPP2CA, Pim1, Pim2, Pim3, RSK2, Raf1, p90RSK	14-3-3 beta, 14-3-3 epsilon, Bcl-2, Bcl-xL, JNK1, PKACa, PKCA, PPP2CA	SRHSS*YPAGTEDDEGM#GEEPSPFR	3	912.029										9331		8938						9290		9013														4.072
634	631	Apoptosis	BAD	BAD	%75	bcl2 antagonist of cell death	Q92934	http://www.phosphosite.org/proteinAction.do?id=1156&showAllSites=true	18	EIRSRHSsYPAGTED	A-Raf, Akt1, B-Raf, JNK1, MSK1, PAK1, PAK5, PKACa, PKCE, PKCI, PKCT, PKD1, PPP2CA, Pim1, Pim2, Pim3, RSK2, Raf1, p90RSK	14-3-3 beta, 14-3-3 epsilon, Bcl-2, Bcl-xL, JNK1, PKACa, PKCA, PPP2CA	SRHSS*YPAGTEDDEGMGEEPSPFRGR	3	977.738	52624	47202	18708	15177	41814	36738	39830	60491	9825	9830						11581	9817								35.5642	35.8287	35.4973	35.8873	35.5435	35.8337	35.7772	35.8025	2.322	2.362
3903	3871	Ubiquitin conjugating system	MYCBP2	MYCBP2	%2833	probable E3 ubiquitin-protein ligase MYCBP2	O75592	http://www.phosphosite.org/proteinAction.do?id=6182&showAllSites=true	510	PPRERSKsDSYTLDP			SKS*DSYTLDPDTLRK	3	602.615	1962530	1418540	1947300	1927110	2788440	2520160	839959	639704	10005	9904		9563	12227	12275	11828	11758	10111	10004		9643	12267	12333	11824	11794	36.4568	36.371	36.0808	36.4945	36.1233	36.466	36.2562	36.3892	2.804	2.993
636	633	Apoptosis	BAD	BAD	%75	bcl2 antagonist of cell death	Q92934	http://www.phosphosite.org/proteinAction.do?id=1156&showAllSites=true	18	EIRSRHSsYPAGTED	A-Raf, Akt1, B-Raf, JNK1, MSK1, PAK1, PAK5, PKACa, PKCE, PKCI, PKCT, PKD1, PPP2CA, Pim1, Pim2, Pim3, RSK2, Raf1, p90RSK	14-3-3 beta, 14-3-3 epsilon, Bcl-2, Bcl-xL, JNK1, PKACa, PKCA, PPP2CA	SRHSS*YPAGTEDDEGM#GEEPSPFRGR	3	983.07									8051			7791	10431				8078			7816	10440												3.037
637	634	Apoptosis	BAD	BAD	%75	bcl2 antagonist of cell death	Q92934	http://www.phosphosite.org/proteinAction.do?id=1156&showAllSites=true	18	EIRSRHSsYPAGTED	A-Raf, Akt1, B-Raf, JNK1, MSK1, PAK1, PAK5, PKACa, PKCE, PKCI, PKCT, PKD1, PPP2CA, Pim1, Pim2, Pim3, RSK2, Raf1, p90RSK	14-3-3 beta, 14-3-3 epsilon, Bcl-2, Bcl-xL, JNK1, PKACa, PKCA, PPP2CA	SRHSS*YPAGTEDDEGM#GEEPSPFRGR	4	737.554									8065	8020							8099	7972															3.969	3.823
638	635	Apoptosis	BAD	BAD	%76	bcl2 antagonist of cell death	Q92934	http://www.phosphosite.org/proteinAction.do?id=1156&showAllSites=true	18	IRSRHSSyPAGTEDD			HSSY*PAGTEDDEGMGEEPSPFR	3	825.653												12156								12184
639	636	Apoptosis	BAD	BAD	%76	bcl2 antagonist of cell death	Q92934	http://www.phosphosite.org/proteinAction.do?id=1156&showAllSites=true	18	IRSRHSSyPAGTEDD			HSSY*PAGTEDDEGM#GEEPSPFRGR	3	902.025											8663								8710
640	637	Apoptosis	BAD	BAD	%76	bcl2 antagonist of cell death	Q92934	http://www.phosphosite.org/proteinAction.do?id=1156&showAllSites=true	18	IRSRHSSyPAGTEDD			HSSY*PAGTEDDEGM#GEEPSPFRGR	4	676.771									9138	9142								9122															2.455	2.849
641	638	Apoptosis	BAD	BAD	%76	bcl2 antagonist of cell death	Q92934	http://www.phosphosite.org/proteinAction.do?id=1156&showAllSites=true	18	IRSRHSSyPAGTEDD			SRHSSY*PAGTEDDEGMGEEPSPFR	3	906.697												10768								10798
3382	3353	Transcriptional regulator	FRYL	FRYL	%1978, 1980	protein furry homolog-like	O94915	http://www.phosphosite.org/proteinAction.do?id=16415&showAllSites=true	340	SSLARTRsLSSLREK, LARTRSLsSLREKGM			TRS*LS*SLREK	2	668.805	214635	222763	97361	83114	136272	0	43047	33915		6076															24.798	24.9492	24.7827	24.8028	27.0143	0	27.2132	27.2553		1.389
643	640	Apoptosis	BAD	BAD	%76	bcl2 antagonist of cell death	Q92934	http://www.phosphosite.org/proteinAction.do?id=1156&showAllSites=true	18	IRSRHSSyPAGTEDD			SRHSSY*PAGTEDDEGMGEEPSPFRGR	4	733.555													11975								11994
644	641	Apoptosis	BAD	BAD	%76	bcl2 antagonist of cell death	Q92934	http://www.phosphosite.org/proteinAction.do?id=1156&showAllSites=true	18	IRSRHSSyPAGTEDD			SRHSSY*PAGTEDDEGM#GEEPSPFRGR	3	983.07									8119								8078																3.844
3502	3473	Transcriptional regulator	PSME3	PSME3	%23	proteasome activator complex subunit 3 isoform 1	P61289	http://www.phosphosite.org/proteinAction.do?id=14739&showAllSites=true	30	DSFRERItSEAEDLV			ERIT*SEAEDLVANFFPK	3	682.658	0	0	3683	0	26211	24639	7060	0					29726								29782				0	0	89.9068	0	82.8227	82.838	82.7233	0
3089	3062	Receptor, channel, transporter or cell surface protein	SPN	sialophorin	%341	leukosialin precursor	P16150	http://www.phosphosite.org/proteinAction.do?id=5014&showAllSites=true	40	EGSSRRPtLTTFFGR			RPT*LTTFFGR	2	638.316	15206	19583	0	0	142305	129889	54279	23060						18811								18822			55.5163	55.5083	0	0	52.3267	52.6402	52.4677	52.3988
647	644	Apoptosis	BAD	BAD	%99	bcl2 antagonist of cell death	Q92934	http://www.phosphosite.org/proteinAction.do?id=1156&showAllSites=true	18	PFRGRSRsAPPNLWA	A-Raf, Akt1, B-Raf, PAK1, PKACa, PKCE, PKCI, PKCT, PKD1, PPP2CA, Pim1, Pim2, Pim3, RSK2, Raf1, p70S6K, p90RSK	14-3-3 beta, 14-3-3 theta, 14-3-3 zeta, Bcl-2, Bcl-xL, JNK1, PKACa, PKCA, PPP2CA	SRS*APPNLWAAQR	3	511.916	579347	448250	286164	204413	522998	552479	411170	275440	11374	11231	10689		13592	13641			11392		10705		13610	13698			40.09	40.0697	39.756	40.0492	39.4652	39.8862	39.6095	39.7627	2.918	1.84
2020	2002	Protease	USP24	USP24	1373	ubiquitin carboxyl-terminal hydrolase 24	Q9UPU5	http://www.phosphosite.org/proteinAction.do?id=5472&showAllSites=true	294	IRNRLSSsGSNCSSG			NRLSSS*GSNCSSGSEGEPVALHAGICVRQQSVSTK	4	932.429	42581	43235	5519	0	76129	198687	39681	37731	10876				12785	12867			10846				12791	12858			38.5447	38.5188	38.1765	0	37.4405	37.8057	37.495	37.5808	4.145
4225	4192	Unknown function	ORF34	ORF34	13, 22, 28	ORF36	YP_001129389	http://www.ncbi.nlm.nih.gov/entrez/query.fcgi?db=protein&cmd=search&term=YP_001129389	50	MERRPPLtPLRRSRT, LRRSRTQsSGGGLTI, QSSGGGLtICPRCAL			RPPLT*PLRRSRTQS*SGGGLT*ICPR	3	968.459	0	12394	14867	0	86612	120055	0	28758						13373											0	40.315	39.756	0	39.0482	39.419	0	39.0803
650	647	Apoptosis	CCAR1	CCAR1	1119	cell division cycle and apoptosis regulator protein 1	Q8IX12	http://www.phosphosite.org/proteinAction.do?id=6236&showAllSites=true	133	NKTIRNLsTVMDEIH			TIRNLS*TVMDEIHTVLK	3	684.018														25394								25390
651	648	Apoptosis	CCAR1	CCAR1	1120	cell division cycle and apoptosis regulator protein 1	Q8IX12	http://www.phosphosite.org/proteinAction.do?id=6236&showAllSites=true	133	KTIRNLStVMDEIHT			TIRNLST*VMDEIHTVLK	3	684.018	0	0	2411	0	101704	68803	0	0					25507								25520				0	0	75.2778	0	69.785	69.9017	0	0
652	649	Apoptosis	GPI	G6PI	107	glucose-6-phosphate isomerase isoform 2	P06744	http://www.phosphosite.org/proteinAction.do?id=7318&showAllSites=true	63	HVALRNRsNTPILVD			NRS*NTPILVDGK	2	697.345												6727								6751
3952	3919	Unknown function	ARL6IP4	ARL6IP4 iso2	170	ADP-ribosylation factor-like protein 6-interacting protein 4 isoform 3	Q66PJ3-2	http://www.phosphosite.org/proteinAction.do?id=10204621&showAllSites=true	38	TSQGRKAsTAPGAEE			KAS*TAPGAEER	2	598.769	48104	0	90022	75816	89081	0	17550	34107					3969	4078							3573	4038			15.7162	0	15.6689	16.0029	13.8223	0	13.9817	14.0427
321	320	Adaptor/scaffold	IRS1	IRS1	%1101	insulin receptor substrate 1	P35568	http://www.phosphosite.org/proteinAction.do?id=855&showAllSites=true	132	GCRRRHSsETFSSTP	PKCT, p70S6K		RHSS*ETFSSTPSATR	2	865.878	169613	74138	342734	310363	196266	231566	0	61521	4518	4500							4543	4510							20.7523	20.4493	20.2705	20.656	22.4292	22.8342	0	22.717	1.884	1.931
655	652	Apoptosis	PDCD4	PDCD4	%67	programmed cell death protein 4 isoform 3	Q53EL6	http://www.phosphosite.org/proteinAction.do?id=4192&showAllSites=true	52	KRRLRKNsSRDSGRG	Akt1, p70S6K	BTRC	KNS*SRDSGRGDSVSDSGSDALRSGLTVPTSPK	3	1100.85										10231	9757																							3.388
3261	3232	Transcriptional regulator	DDX17; DDX17	DDX17; DDX17 iso3	%571; %494	probable ATP-dependent RNA helicase DDX17 isoform 3	Q92841; Q92841-3	http://www.phosphosite.org/proteinAction.do?id=8767&showAllSites=true	80; 73	RSRYRTTsSANNPNL; RSRYRTTsSANNPNL			YRTTS*SANNPNLM#YQDECDRR	3	896.371	4396	21351	9967	3025	372164	478192	123198	127159			6530			9507								9561			27.895	27.122	26.9467	27.9	29.016	29.4495	29.1752	29.2085
4080	4047	Unknown function	FAM83H	FAM83H	%1025	protein FAM83H	Q6ZRV2	http://www.phosphosite.org/proteinAction.do?id=7170&showAllSites=true	127	GPRARLSsATANALY			LSS*ATANALYSSNLRDDTK	3	702.995	124533	75590	11443	28251	985358	885170	297215	252926							14267	14200							14281	14209	43.2747	43.4595	43.0825	43.2868	42.309	42.6587	42.5085	42.56
658	655	Apoptosis	PDCD4	PDCD4	%67, %76	programmed cell death protein 4 isoform 3	Q53EL6	http://www.phosphosite.org/proteinAction.do?id=4192&showAllSites=true	52	KRRLRKNsSRDSGRG, RDSGRGDsVSDSGSD	Akt1, p70S6K	BTRC	KNS*SRDSGRGDS*VSDSGSDALR	3	804.997	48746	29868	110684	95748	0	0	0	0		4382	4141														20.4237	19.9353	19.9975	20.3898	0	0	0	0		2.173
659	656	Apoptosis	PDCD4	PDCD4	%67, %94	programmed cell death protein 4 isoform 3	Q53EL6	http://www.phosphosite.org/proteinAction.do?id=4192&showAllSites=true	52	KRRLRKNsSRDSGRG, SGLTVPTsPKGRLLD	Akt1, p70S6K	BTRC	KNS*SRDSGRGDSVSDSGSDALRSGLTVPTS*PK	3	1127.51												10019
660	657	Apoptosis	PDCD4	PDCD4	%68	programmed cell death protein 4 isoform 3	Q53EL6	http://www.phosphosite.org/proteinAction.do?id=4192&showAllSites=true	52	RRLRKNSsRDSGRGD			KNSS*RDSGRGDSVSDSGSDALR	2	1167.01	38969	43704	64918	34952	0	0	0	0	3934			3806					3878								18.8352	19.0235	19.1467	18.914	0	0	0	0	3.097
661	658	Apoptosis	PDCD4	PDCD4	%68	programmed cell death protein 4 isoform 3	Q53EL6	http://www.phosphosite.org/proteinAction.do?id=4192&showAllSites=true	52	RRLRKNSsRDSGRGD			KNSS*RDSGRGDSVSDSGSDALRSGLTVPTSPK	4	825.892												9770
662	659	Apoptosis	PDCD4	PDCD4	%76, %94	programmed cell death protein 4 isoform 3	Q53EL6	http://www.phosphosite.org/proteinAction.do?id=4192&showAllSites=true	52	RDSGRGDsVSDSGSD, SGLTVPTsPKGRLLD		BTRC	KNSSRDSGRGDS*VSDSGSDALRSGLTVPTS*PK	3	1127.51	152162	285577	103587	70954	83938	49616	0	0	10527	10426				12661											37.8312	37.6207	37.6428	37.6677	36.9645	37.3257	0	0	3.439	3.268
3323	3294	Transcriptional regulator	FLNA	FLNA	%2152	filamin-A isoform 2	P21333	http://www.phosphosite.org/proteinAction.do?id=2546&showAllSites=true	281	TRRRRAPsVANVGSH	PAK1, PKACa, PPP3CA, p90RSK		RAPS*VANVGSHCDLSLKIPEISIQDM#TAQVTSPSGK	4	973.226	213380	178439	202043	158309	76627	83553	28207	19439	17631	17471	16564	16663	19363	19307			17713	17522	16584	16588	19360				57.9832	57.643	57.8755	57.9113	53.5775	53.8955	53.7558	53.8182	5.02	6.066
664	661	Apoptosis	PDCD4	PDCD4	%78	programmed cell death protein 4 isoform 3	Q53EL6	http://www.phosphosite.org/proteinAction.do?id=4192&showAllSites=true	52	SGRGDSVsDSGSDAL			KNSSRDSGRGDSVS*DSGSDALRSGLTVPTSPK	3	1100.85	141091	59350	25454	54500	0	0	0	0	10277		9735														36.9217	37.0525	36.7765	36.8563	0	0	0	0	3.57
4111	4078	Unknown function	GPBP1	GPBP1	%57	vasculin isoform 3	Q9H0D4	http://www.phosphosite.org/proteinAction.do?id=21537&showAllSites=true	54	NRRRHNSsDGFDSAI			HNSS*DGFDSAIGRPNGGNFGRK	4	593.265	351577	491850	155568	188811	178890	185613	53122	0		9132	8702	8768		11484				9164	8752	8824		11493			33.7932	33.9062	33.7455	33.8798	34.0685	34.352	34.2978	0		3.916
2865	2838	Receptor, channel, transporter or cell surface protein	GRINL1A; GRINL1A; GRINL1B	GRINL1A; GRINL1A iso3; GRINL1B	%179; %179; %179	protein GRINL1A isoform 2	P0CAP2; P0CAP2-3; Q9BZD3	http://www.phosphosite.org/proteinAction.do?id=21165&showAllSites=true	42; 41; 42	HPRHRVSsQAEDTSS; HPRHRVSsQAEDTSS; HPQHRVSsQAEDTSS			HRVSS*QAEDTSSSFDNLFIDRLQR	4	722.838	6820	13866	33988	48270	680636	521770	154574	191543					19727	19705							19759	19725			57.3442	58.6217	58.7773	58.8722	54.7055	54.921	54.7793	54.8498
667	Calcium-binding protein
320	319	Adaptor/scaffold	IRS1	IRS1	%1101	insulin receptor substrate 1	P35568	http://www.phosphosite.org/proteinAction.do?id=855&showAllSites=true	132	GCRRRHSsETFSSTP	PKCT, p70S6K		RHSS*ETFSSTPSATR	2	865.878	169613	74138	342734	310363	196266	231566	0	61521	4537	4487	4242	4349	6882			6627	4543	4510	4237	4365	6870				20.7523	20.4493	20.2705	20.656	22.4292	22.8342	0	22.717	2.035	2.037
365	364	Adaptor/scaffold	IRS2	IRS2	%1151	insulin receptor substrate 2	Q9Y4H2	http://www.phosphosite.org/proteinAction.do?id=6018&showAllSites=true	137	RRRHSSEtFSSTTTV			RHSSET*FSSTTTVTPVSPSFAHNPK	3	928.099	328672	59427	116779	183973	359335	459131	127462	112685						12869	12359							12900	12370		38.9453	38.8127	38.7165	38.7382	37.4922	37.9082	37.652	37.6883
1327	1318	Cytoskeletal protein	LMNA; LMNA	lamin A/C; lamin A/C iso2	%403, %404, %409; %403, %404, %409	prelamin-A/C isoform 2	P02545; P02545-2	http://www.phosphosite.org/proteinAction.do?id=5787&showAllSites=true	74; 65	QRSRGRAsSHSSQTQ, RSRGRASsHSSQTQG, ASSHSSQtQGGGSVT; QRSRGRAsSHSSQTQ, RSRGRASsHSSQTQG, ASSHSSQtQGGGSVT	Akt1; Akt1		GRAS*S*HSSQT*QGGGSVTK	2	986.372	282268	144037	149426	299629	114349	93203	31067	28744				2766													16.1729	15.8222	16.0143	16.4008	14.4914	14.7782	14.4921	14.6808
1332	1323	Cytoskeletal protein	LMNA; LMNA	lamin A/C; lamin A/C iso2	%404; %404	prelamin-A/C isoform 2	P02545; P02545-2	http://www.phosphosite.org/proteinAction.do?id=5787&showAllSites=true	74; 65	RSRGRASsHSSQTQG; RSRGRASsHSSQTQG	Akt1; Akt1		ASS*HSSQTQGGGSVTK	2	799.844	18464000	18048700	23501800	14926	75625600	53483400	17253400	19933300	2496	2510	2411	2498	3339	3405	3167	3166			2415	2497	3384	3450	3214	3206	15.5118	15.3149	15.5156	15.7506	13.3394	13.5588	13.3503	13.4641	4.636	4.369
672	668	Calcium-binding protein	AZI1; AZI1	AZI1; AZI1 iso2	%89; %89	5-azacytidine-induced protein 1 isoform b	Q9UPN4; Q9UPN4-2	http://www.phosphosite.org/proteinAction.do?id=19912&showAllSites=true	122; 122	VSQPRSGsPRPTEPT; VSQPRSGsPRPTEPT			SGS*PRPTEPTDFLM#LFEGSPSGK	3	845.049	0	0	0	3340	25812	27207	53258	45373					25456								25478				0	0	0	74.305	69.6648	69.7812	69.5533	69.6743
673	669	Calcium-binding protein	EFCAB4B	EFCAB4B iso2	439	EF-hand calcium-binding domain-containing protein 4B isoform a	Q9BSW2-2	http://www.phosphosite.org/proteinAction.do?id=15331707&showAllSites=true	83	VFGIPRRsSLGLSGY			RS*SLGLSGYPLTEEEPGTGEPGPGGPYPRPLRR	4	890.689																16481								16494
674	670	Calcium-binding protein	EFCAB4B	EFCAB4B iso2	440	EF-hand calcium-binding domain-containing protein 4B isoform a	Q9BSW2-2	http://www.phosphosite.org/proteinAction.do?id=15331707&showAllSites=true	83	FGIPRRSsLGLSGYP			RSS*LGLSGYPLTEEEPGTGEPGPGGPYPRPLRR	4	890.689										15232								15254																3.973
1341	1332	Cytoskeletal protein	LMNA; LMNA	lamin A/C; lamin A/C iso2	%404; %404	prelamin-A/C isoform 2	P02545; P02545-2	http://www.phosphosite.org/proteinAction.do?id=5787&showAllSites=true	74; 65	RSRGRASsHSSQTQG; RSRGRASsHSSQTQG	Akt1; Akt1		SRGRASS*HSSQTQGGGSVTK	3	685.65	365039	301395	5737	9406	54235900	79854500	22416100	16409600						2788								2799			14.1744	14.2107	14.3991	14.6341	11.8865	11.9169	11.7932	11.8495
1481	1470	Enzyme, misc.	DDX19A; DDX19B	DDX19A; DDX19B	%467; %468	ATP-dependent RNA helicase DDX19A	Q9NUU7; Q9UMR2	http://www.phosphosite.org/proteinAction.do?id=1236804&showAllSites=true	54; 54	KKIERLDtDDLDEIE; KKIERLDtDDLDEIE			KIERLDT*DDLDEIEK	3	637.97	32403	66422	41251	79993	36738	39484	11326	0			11886	11940													43.44	43.686	43.3653	43.4625	42.155	42.4988	41.331	0
1711	1699	G protein or regulator	RASAL2	RASAL2	1045, 1046, 1051	ras GTPase-activating protein nGAP isoform 1	Q2TB22	http://www.phosphosite.org/proteinAction.do?id=12666&showAllSites=true	142	GSRSRQQsSSSRESP, SRSRQQSsSSRESPV, QSSSSREsPVPKVRA			SRQQS*S*SSRES*PVPK	2	950.374	126157	85431	128255	196996	30365	38607	10216	0	3370																17.5175	17.6773	17.255	17.5822	18.9858	19.3483	18.9992	0	2.022
3480	3451	Transcriptional regulator	MLL	MLL	183	histone-lysine N-methyltransferase MLL isoform 1 precursor	Q03164	http://www.phosphosite.org/proteinAction.do?id=5867&showAllSites=true	432	RGRPRSGsDRNSAIL			SGS*DRNSAILSDPSVFSPLNK	3	757.693	49436	48274	13449	13902	510432	554477	135194	176026						20071								20124			59.4187	59.3048	59.0083	59.3018	55.7205	55.9632	55.7942	55.8335
2201	2181	Protein kinase, Ser/Thr (non-receptor)	MAP4K5	KHS1	%400	mitogen-activated protein kinase kinase kinase kinase 5	Q9Y4K4	http://www.phosphosite.org/proteinAction.do?id=712&showAllSites=true	95	PPKPRISsYPEDNFP			ISS*YPEDNFPDEEK	2	875.348	32635	21297	37077	27348	110761	108560	0	31794						14910								14937			42.3855	42.7325	42.4758	42.5983	42.6795	43.0867	0	42.8278
680	Cell cycle regulation
681	676	Cell cycle regulation	AFAP1L2	AFAP1L2	651	actin filament-associated protein 1-like 2 isoform 1	Q8N4X5	http://www.phosphosite.org/proteinAction.do?id=4755&showAllSites=true	91	KDRLRVTsAEIKLGK			DRLRVTS*AEIK	2	684.356	117017	165042	6421	10014	1269500	875920	1170450	790986					10147												29.7462	29.8102	29.664	29.7717	30.7838	31.156	30.926	31.052
682	677	Cell cycle regulation	CASC5	CASC5	%1845	protein CASC5 isoform 2	Q8NG31	http://www.phosphosite.org/proteinAction.do?id=3136&showAllSites=true	265	KNLSRTPsSCSSSLD			NLSRTPS*SCSSSLDSIK	3	640.291	0	6901	13952	24066	125176	65203	96072	58428								11443									0	35.536	34.5522	33.9463	35.111	35.4112	35.3258	35.4062
683	678	Cell cycle regulation	CEP170; CEP170	CEP170; KAB1 iso2	%1019; %921	centrosomal protein of 170 kDa isoform beta	Q5SW79; Q5SW79-2	http://www.phosphosite.org/proteinAction.do?id=6395&showAllSites=true	175; 161	SGRIRQPsVDLTDDD; SGRIRQPsVDLTDDD			FVQSSGRIRQPS*VDLTDDDQTSSVPH	4	738.594	0	0	0	0	205923	149195	119670	131333							13532										0	0	0	0	40.4545	40.7705	40.6365	40.6327
2729	2703	RNA processing	SRRM2	SRm300	%437, %440, %454, %455	serine/arginine repetitive matrix protein 2	Q9UQ35	http://www.phosphosite.org/proteinAction.do?id=3140&showAllSites=true	300	VSRHASSsPESPKPA, HASSSPEsPKPAPAP, PGSHREIsSSPTSKN, GSHREISsSPTSKNR			VSRHASSS*PES*PKPAPAPGSHREIS*S*SPTSK	3	1159.15	65824	220672	153960	90857	414088	335665	90681	125363		4149															19.8383	19.3422	19.7252	20.0607	22.3272	22.6825	22.5103	22.5625		3.362
916	910	Cell development/differentiation	NDRG3	NDRG3	%331	protein NDRG3 isoform b	Q9UGV2	http://www.phosphosite.org/proteinAction.do?id=9301&showAllSites=true	41	LARSRTHsTSSSLGS			SRTHS*TSSSLGSGESPFSR	2	1023.95	3017220	2020570	953720	1281040	7962770	9314640	2983110	2164760	8358	8333	7950	8018	10680	10764	10361	10310	8372	8371	7999	8047	10713	10800	10396	10345	31.3977	31.5992	31.4122	31.4437	32.2115	32.5907	32.5272	32.5918	2.225	1.924
3102	3075	Receptor, channel, transporter or cell surface protein	STX7	STX7	%126, %131	syntaxin-7	O15400	http://www.phosphosite.org/proteinAction.do?id=9154&showAllSites=true	30	VARVRASsRVSGSFP, ASSRVSGsFPEDSSK			VRASS*RVSGS*FPEDSSK	3	652.614	747634	1064510	694541	515487	792388	638071	191568	231193	6954	6991								7048							27.8275	27.7482	27.786	27.825	29.6225	29.9948	29.6777	29.7765	2.092	2.254
3487	3458	Transcriptional regulator	NKRF	NKRF	35	NF-kappa-B-repressing factor isoform 1	O15226	http://www.phosphosite.org/proteinAction.do?id=14510&showAllSites=true	78	KGQKRHLsTCDGQNP			RHLS*TCDGQNPPK	2	795.348	0	8914	0	0	187285	153112	53806	44790					4995								5064				0	16.5044	0	0	17.759	18.2248	17.8538	18.0553
3276	3247	Transcriptional regulator	FAF1; FAF1	FAF1; FAF1 iso2	%582; %430	FAS-associated factor 1	Q9UNN5; Q9UNN5-2	http://www.phosphosite.org/proteinAction.do?id=3984&showAllSites=true	74; 57	KLRIRTPsGEFLERR; KLRIRTPsGEFLERR			IRTPS*GEFLER	2	692.835	280022	236551	207832	287088	131074	205933	51595	46730				10907													40.4243	40.5442	40.203	40.2882	39.6717	39.9885	39.7685	39.817
689	684	Cell cycle regulation	CEP170; CEP170	CEP170; KAB1 iso2	%1019; %921	centrosomal protein of 170 kDa isoform beta	Q5SW79; Q5SW79-2	http://www.phosphosite.org/proteinAction.do?id=6395&showAllSites=true	175; 161	SGRIRQPsVDLTDDD; SGRIRQPsVDLTDDD			IRQPS*VDLTDDDQTSSVPHSAISDIMSSDQETYSCK	4	1023.95									17450	17398		16484	19487		18872		17503	17417			19507		18917										5.469	5.789
690	685	Cell cycle regulation	CEP170; CEP170	CEP170; KAB1 iso2	%1019; %921	centrosomal protein of 170 kDa isoform beta	Q5SW79; Q5SW79-2	http://www.phosphosite.org/proteinAction.do?id=6395&showAllSites=true	175; 161	SGRIRQPsVDLTDDD; SGRIRQPsVDLTDDD			IRQPS*VDLTDDDQTSSVPHSAISDIMSSDQETYSCK	4	1023.95									17504								17503																5.008
479	478	Adaptor/scaffold	RANBP3; RANBP3	RANBP3; RANBP3 iso3	%126; %58	ran-binding protein 3 isoform RANBP3-a	Q9H6Z4; Q9H6Z4-3	http://www.phosphosite.org/proteinAction.do?id=12006&showAllSites=true	60; 53	VKRERTSsLTQFPPS; VKRERTSsLTQFPPS	Akt1, ERK1, RSK2, p90RSK; Akt1, ERK1, RSK2, p90RSK	RAN; RAN	RERTSS*LTQFPPSQSEERSSGF	3	865.061	0	13111	0	0	960665	990515	338452	231936					13486	14627	12951	13641									0	47.9713	0	0	45.4187	45.7948	45.6313	45.6002
3324	3295	Transcriptional regulator	FLNA	FLNA	%2152	filamin-A isoform 2	P21333	http://www.phosphosite.org/proteinAction.do?id=2546&showAllSites=true	281	TRRRRAPsVANVGSH	PAK1, PKACa, PPP3CA, p90RSK		RAPS*VANVGSHCDLSLKIPEISIQDM#TAQVTSPSGK	4	973.226	213380	178439	202043	158309	76627	83553	28207	19439	17811	17504	16529	16508					17713	17522	16584	16588					57.9832	57.643	57.8755	57.9113	53.5775	53.8955	53.7558	53.8182	3.857	5.722
3377	3348	Transcriptional regulator	FRYL	FRYL	%1959	protein furry homolog-like	O94915	http://www.phosphosite.org/proteinAction.do?id=16415&showAllSites=true	340	GDRRRSNtLDIMDGR			SNT*LDIMDGR	2	601.25	610965	646425	640350	623642	125106	101500	33200	0	13620		12850	12920					13660		12847	12940					46.4947	46.6622	46.4087	46.5882	46.0553	46.3725	46.1728	0	2.438
480	479	Adaptor/scaffold	RANBP3; RANBP3	RANBP3; RANBP3 iso3	%126; %58	ran-binding protein 3 isoform RANBP3-a	Q9H6Z4; Q9H6Z4-3	http://www.phosphosite.org/proteinAction.do?id=12006&showAllSites=true	60; 53	VKRERTSsLTQFPPS; VKRERTSsLTQFPPS	Akt1, ERK1, RSK2, p90RSK; Akt1, ERK1, RSK2, p90RSK	RAN; RAN	RERTSS*LTQFPPSQSEERSSGF	3	865.061	0	13111	0	0	960665	990515	338452	231936					13290	13555		14061									0	47.9713	0	0	45.4187	45.7948	45.6313	45.6002
481	480	Adaptor/scaffold	RANBP3; RANBP3	RANBP3; RANBP3 iso3	%126; %58	ran-binding protein 3 isoform RANBP3-a	Q9H6Z4; Q9H6Z4-3	http://www.phosphosite.org/proteinAction.do?id=12006&showAllSites=true	60; 53	VKRERTSsLTQFPPS; VKRERTSsLTQFPPS	Akt1, ERK1, RSK2, p90RSK; Akt1, ERK1, RSK2, p90RSK	RAN; RAN	RERTSS*LTQFPPSQSEERSSGF	3	865.061	0	13111	0	0	960665	990515	338452	231936					15070												0	47.9713	0	0	45.4187	45.7948	45.6313	45.6002
3701	3672	Transcriptional regulator	YAP1; YAP1	YAP1; YAP1 iso2	%109, %119; %109, %119	yorkie homolog isoform 1	P46937; Q7Z574	http://www.phosphosite.org/proteinAction.do?id=2550&showAllSites=true	54; 53	KSHSRQAsTDAGTAG, AGTAGALtPQHVRAH; KSHSRQAsTDAGTAG, AGTAGALtPQHVRAH	LATS1; LATS1		QAS*TDAGTAGALT*PQHVR	3	647.614	265215	135772	349039	455819	65191	65637	16581	21540		7543		7245						7552		7275					29.1898	29.2445	29.055	29.135	31.2007	31.5793	31.4218	31.5453		1.754
482	481	Adaptor/scaffold	RANBP3; RANBP3	RANBP3; RANBP3 iso3	%126; %58	ran-binding protein 3 isoform RANBP3-a	Q9H6Z4; Q9H6Z4-3	http://www.phosphosite.org/proteinAction.do?id=12006&showAllSites=true	60; 53	VKRERTSsLTQFPPS; VKRERTSsLTQFPPS	Akt1, ERK1, RSK2, p90RSK; Akt1, ERK1, RSK2, p90RSK	RAN; RAN	RERTSS*LTQFPPSQSEERSSGF	3	865.061	0	13111	0	0	960665	990515	338452	231936					14601												0	47.9713	0	0	45.4187	45.7948	45.6313	45.6002
483	482	Adaptor/scaffold	RANBP3; RANBP3	RANBP3; RANBP3 iso3	%126; %58	ran-binding protein 3 isoform RANBP3-a	Q9H6Z4; Q9H6Z4-3	http://www.phosphosite.org/proteinAction.do?id=12006&showAllSites=true	60; 53	VKRERTSsLTQFPPS; VKRERTSsLTQFPPS	Akt1, ERK1, RSK2, p90RSK; Akt1, ERK1, RSK2, p90RSK	RAN; RAN	RERTSS*LTQFPPSQSEERSSGF	3	865.061	0	13111	0	0	960665	990515	338452	231936					15859												0	47.9713	0	0	45.4187	45.7948	45.6313	45.6002
4110	4077	Unknown function	GPBP1	GPBP1	%56	vasculin isoform 3	Q9H0D4	http://www.phosphosite.org/proteinAction.do?id=21537&showAllSites=true	54	VNRRRHNsSDGFDSA			RRHNS*SDGFDSAIGRPNGGNFGRK	4	671.315	99515	171339	67571	58596	54330	75755	19454	18235	7038			6799													27.6928	27.7482	27.7258	27.6898	28.7947	29.2813	28.9393	29.0358	2.272
1733	1721	G protein or regulator	SIPA1L3	SIPA1L3	%172	signal-induced proliferation-associated 1-like protein 3	O60292	http://www.phosphosite.org/proteinAction.do?id=8430&showAllSites=true	195	PLRHRSSsEITLSEC			HRSSS*EITLSECDAEDAGEPR	3	809.336	241247	332161	358207	306730	146226	102945	34913	38292	9149	9126	8670	8741	11636	11670			9145	9122	8710	8803	11637	11682			33.6115	33.7965	33.6075	33.7967	34.5438	34.8295	34.7898	34.8517	5.31	5.42
4185	4152	Unknown function	LUZP1	LUZP1	820	leucine zipper protein 1	Q86V48	http://www.phosphosite.org/proteinAction.do?id=8594&showAllSites=true	120	ALRERHTsTSNIQVG			ERHTS*TSNIQVGLAELTSVSNHVSSPFELSIHK	5	737.766	76003	72382	25629	35936	196431	205994	76222	39995	21849			20419					21846			20388					70.0955	69.9122	70.0887	69.8363	64.5695	64.7572	64.3822	64.655	3.413
4186	4153	Unknown function	LUZP1	LUZP1	820	leucine zipper protein 1	Q86V48	http://www.phosphosite.org/proteinAction.do?id=8594&showAllSites=true	120	ALRERHTsTSNIQVG			ERHTS*TSNIQVGLAELTSVSNHVSSPFELSIHK	5	737.766	76003	72382	25629	35936	196431	205994	76222	39995	21808								21846								70.0955	69.9122	70.0887	69.8363	64.5695	64.7572	64.3822	64.655	2.741
4368	4335	Unknown function	SPATS2	SPATS2	%385	spermatogenesis-associated serine-rich protein 2	Q86XZ4	http://www.phosphosite.org/proteinAction.do?id=21248&showAllSites=true	60	YSTRSRCsSVTSVSL			CS*SVTSVSLSSPSDASAASSSTCASPPSLTSANKK	4	874.892	32155	40706	18903	30891	170222	81324	31037	43925					14376												42.5655	42.615	42.5353	42.5983	41.3313	41.6645	41.5467	41.5437
704	699	Cell cycle regulation	CEP170; CEP170	CEP170; KAB1 iso2	%1019, 1028; %921, 930	centrosomal protein of 170 kDa isoform beta	Q5SW79; Q5SW79-2	http://www.phosphosite.org/proteinAction.do?id=6395&showAllSites=true	175; 161	SGRIRQPsVDLTDDD, DLTDDDQtSSVPHSA; SGRIRQPsVDLTDDD, DLTDDDQtSSVPHSA			IRQPS*VDLTDDDQT*SSVPHSAISDIM#SSDQETYSCK	4	1047.94													17604
705	700	Cell cycle regulation	CEP170; CEP170	CEP170; KAB1 iso2	%1019, %1041; %921, %943	centrosomal protein of 170 kDa isoform beta	Q5SW79; Q5SW79-2	http://www.phosphosite.org/proteinAction.do?id=6395&showAllSites=true	175; 161	SGRIRQPsVDLTDDD, SAISDIMsSDQETYS; SGRIRQPsVDLTDDD, SAISDIMsSDQETYS			IRQPS*VDLTDDDQTSSVPHSAISDIMS*SDQETYSCK	4	1043.94	40934	54363	11925	12510	200960	153090	116135	68742								18569									56.1047	56.0512	56.374	56.1877	53.4248	53.6352	53.4863	53.6028
706	701	Cell cycle regulation	CEP170; CEP170	CEP170; KAB1 iso2	%1019, %1041; %921, %943	centrosomal protein of 170 kDa isoform beta	Q5SW79; Q5SW79-2	http://www.phosphosite.org/proteinAction.do?id=6395&showAllSites=true	175; 161	SGRIRQPsVDLTDDD, SAISDIMsSDQETYS; SGRIRQPsVDLTDDD, SAISDIMsSDQETYS			IRQPS*VDLTDDDQTSSVPHSAISDIM#S*SDQETYSCK	4	1047.94												13752	16871	16796
4643	4609	Vesicle protein	VPS13D	VPS13D	%2435	vacuolar protein sorting-associated protein 13D isoform 1	Q5THJ4	http://www.phosphosite.org/proteinAction.do?id=9805&showAllSites=true	492	PSRHRNSsSESAIVP			NSS*SESAIVPK	2	599.771	310451	193128	407426	496546	131169	96271	46076	21136	7448	7393	7060	7145					7493	7447	7098	7191					28.9662	28.9347	28.6692	28.9102	30.7838	31.156	30.8715	31.052	2.667	2.414
3225	3196	Transcriptional regulator	CIC	capicua	%301	protein capicua homolog	Q96RK0	http://www.phosphosite.org/proteinAction.do?id=6332&showAllSites=true	164	ETRERSMsETGTAAA			ERSMS*ETGTAAAPGVSSELLSVAAQTLLSSDTK	4	844.406	974	0	8889	7840	17490	8274	0	3848					28606								28602				84.6042	0	83.9117	83.7833	79.0428	79.0952	0	79.0043
709	704	Cell cycle regulation	CEP170; CEP170	CEP170; KAB1 iso2	%1205; %1107	centrosomal protein of 170 kDa isoform beta	Q5SW79; Q5SW79-2	http://www.phosphosite.org/proteinAction.do?id=6395&showAllSites=true	175; 161	SPRIRANsISRLSDS; SPRIRANsISRLSDS			ANS*ISRLSDSK	2	629.295	2813110	1527120	1472740	1571670	3378750	3389560	2758980	3104860	5700	5686		5494	8228	8336	7925	7891					8256	8364		7931	23.9907	23.8797	23.5722	23.8733	25.9338	26.3593	26.0997	26.1943	2.425	2.487
710	705	Cell cycle regulation	CEP170; CEP170	CEP170; KAB1 iso2	%1205; %1107	centrosomal protein of 170 kDa isoform beta	Q5SW79; Q5SW79-2	http://www.phosphosite.org/proteinAction.do?id=6395&showAllSites=true	175; 161	SPRIRANsISRLSDS; SPRIRANsISRLSDS			ANS*ISRLSDSK	3	419.866											5374	5483			7965	7935								7931
408	407	Adaptor/scaffold	LMO7; LMO7; LMO7	LMO7; LMO7 iso2; LMO7 iso3	%1510; %1510; %1176	LIM domain only protein 7 isoform 1	Q8WWI1; Q8WWI1-2; Q8WWI1-3	http://www.phosphosite.org/proteinAction.do?id=3190&showAllSites=true	193; 191; 154	GIMRRGEsLDNLDSP; GIMRRGEsLDNLDSP; GIMRRGEsLDNLDSP			RGES*LDNLDSPR	2	719.82	227696	147793	289647	349526	178616	283285	92202	47646	8216	8159	7795	7887					8225	8182	7791	7921					31.0177	31.0607	30.7535	31.1067	32.3648	32.6917	32.5815	32.646	2.049	2.131
4041	4008	Unknown function	FAM122A	FAM122A	%37	hypothetical protein LOC116224	Q96E09	http://www.phosphosite.org/proteinAction.do?id=9790&showAllSites=true	31	GGLRRSNsAPLIHGL			RSNS*APLIHGLSDTSPVFQAEAPSAR	3	930.119	76631	113844	39631	30004	151253	130977	52083	33221	16714	16585		15715		18406		17785	16726	16598		15685		18444			55.142	55.0478	55.2972	55.106	51.3705	51.677	51.5088	51.4738	4.481	4.549
657	654	Apoptosis	PDCD4	PDCD4	%67	programmed cell death protein 4 isoform 3	Q53EL6	http://www.phosphosite.org/proteinAction.do?id=4192&showAllSites=true	52	KRRLRKNsSRDSGRG	Akt1, p70S6K	BTRC	LRKNS*SRDSGRGDSVSDSGSDALR	4	651.305	308079	250406	185721	339368	38606	37847	9874	12980		3730	3371														17.9777	18.3785	17.9983	17.8878	20.1417	20.4932	20.2423	20.27		1.7
714	709	Cell cycle regulation	CEP170; CEP170	CEP170; KAB1 iso2	1207, %1210; 1109, %1112	centrosomal protein of 170 kDa isoform beta	Q5SW79; Q5SW79-2	http://www.phosphosite.org/proteinAction.do?id=6395&showAllSites=true	175; 161	RIRANSIsRLSDSKV, ANSISRLsDSKVKSM; RIRANSIsRLSDSKV, ANSISRLsDSKVKSM			IRANSIS*RLS*DSK	2	803.871												6596
715	710	Cell cycle regulation	CEP170	CEP170	%1260	centrosomal protein of 170 kDa isoform beta	Q5SW79	http://www.phosphosite.org/proteinAction.do?id=6395&showAllSites=true	175	KHTRLRTsPALKTTR			LRTS*PALK	2	483.263	752677	582860	816168	696967	9702530	11413900	15586300	15311100							7178	7144							7624		23.3703	23.1668	23.1335	23.362	24.9538	25.393	25.2082	25.197
4086	4053	Unknown function	FILIP1	FILIP1	619	filamin-A-interacting protein 1	Q7Z7B0	http://www.phosphosite.org/proteinAction.do?id=6219&showAllSites=true	138	RGRSRKGsELTCPED			SRKGS*ELTCPEDNK	3	567.582	0	0	0	0	290191	250000	86307	79779					5768	5892	5594	5563					6891	6999	5566	6629	0	0	0	0	19.7077	20.1148	19.787	19.9393
3362	3333	Transcriptional regulator	FRYL	FRYL	%1957	protein furry homolog-like	O94915	http://www.phosphosite.org/proteinAction.do?id=16415&showAllSites=true	340	RRGDRRRsNTLDIMD			RRS*NTLDIMDGR	3	505.236	686051	595214	393435	643325	117382	154343	33262	48388	9022	8963	8510	8618	11308							8635					33.3842	33.4495	33.0442	33.2577	33.6897	34.0885	33.9683	34.0217	1.404	1.357
4112	4079	Unknown function	GPBP1	GPBP1	%57	vasculin isoform 3	Q9H0D4	http://www.phosphosite.org/proteinAction.do?id=21537&showAllSites=true	54	NRRRHNSsDGFDSAI			RHNSS*DGFDSAIGRPNGGNFGRK	4	632.29	498575	286775	312752	212679	278364	245312	76515	87345	8018				10257				8057				10293				30.5575	30.3265	30.3475	30.6812	31.1493	31.4222	31.3125	31.3807	3.884
1040	1032	Chromatin, DNA-binding, DNA repair or DNA replication protein	MLH1	MLH1	%477	DNA mismatch repair protein Mlh1 isoform 1	P40692	http://www.phosphosite.org/proteinAction.do?id=14709&showAllSites=true	85	RKRHREDsDVEMVED			RHREDS*DVEM#VEDDSRK	3	733.643	306537	14117	33571	51264	738834	1538860	352963	346620					7537												21.0622	21.3222	20.5868	21.034	23.5683	24.0527	23.6383	23.7458
1201	1192	Cytoskeletal protein	EPB41L4A; EPB41L4A	EPB41L4A; EPB41L4A iso2	%446; %445	band 4.1-like protein 4A	Q9HCS5; NP_071423	http://www.phosphosite.org/proteinAction.do?id=10015&showAllSites=true	69; 79	YTRRRNPsCGSDNDS; YTRRRNPsCGSDNDS			RRNPS*CGSDNDSVQPVRR	4	545.75	128828	124439	111109	267122	89777	90565	28762	25060				3019								3001					17.0192	17.0805	16.5962	16.9872	15.331	15.6879	15.3778	15.4989
721	716	Cell cycle regulation	CEP170; CEP170	CEP170; KAB1 iso2	%1407; %1283	centrosomal protein of 170 kDa isoform beta	Q5SW79; Q5SW79-2	http://www.phosphosite.org/proteinAction.do?id=6395&showAllSites=true	175; 161	ITRRRTWsRDEVMGD; ITRRRTWsRDEVMGD			RRTWS*RDEVMGDNLLLSSVFQFSK	4	738.611															24084	24011							24104	24052
722	717	Cell cycle regulation	CEP170; CEP170	CEP170; KAB1 iso2	%1407; %1283	centrosomal protein of 170 kDa isoform beta	Q5SW79; Q5SW79-2	http://www.phosphosite.org/proteinAction.do?id=6395&showAllSites=true	175; 161	ITRRRTWsRDEVMGD; ITRRRTWsRDEVMGD			RRTWS*RDEVM#GDNLLLSSVFQFSK	4	742.61										21454						22604		21486						22603										4.178
1019	1011	Chromatin, DNA-binding, DNA repair or DNA replication protein	HIST1H2BB; HIST1H2BJ; HIST1H2BO; HIST2H2BE	H2B; HIST1H2BJ; H2BFH; H2B2E	%33; 33; 33; 33	histone H2B type 1-B	P33778; P06899; P23527; Q16778	http://www.phosphosite.org/proteinAction.do?id=981&showAllSites=true	14; 14; 14; 14	DGKKRKRsRKESYSI; DGKKRKRsRKESYSI; DGKKRKRsRKESYSI; DGKKRKRsRKESYSI	Cot, PKACa, PKCA, PKG1, RSK2		RS*RKESYSIYVYK	4	440.47	48743	63546	0	0	205607	242160	78171	57681						10829											31.937	32.002	0	0	32.313	32.6397	32.5815	32.7037
1470	1461	Cytoskeletal protein	ZFC3H1; ZFC3H1	PSRC2; PSRC2 iso5	%1046; %1055	zinc finger C3H1 domain-containing protein	O60293; BAA25472	http://www.phosphosite.org/proteinAction.do?id=13471&showAllSites=true	226; 218	SSRERRRsFLESNYF; SSRERRRsFLESNYF			S*FLESNYFTKPNLK	2	884.421	139466	155920	72786	71899	90099	168942	57545	21593	17305								17335								56.8782	56.6917	56.8665	56.959	53.526	53.7372	53.4317	53.3845	2.007
725	720	Cell cycle regulation	CEP170; CEP170	CEP170; KAB1 iso2	%1407; %1283	centrosomal protein of 170 kDa isoform beta	Q5SW79; Q5SW79-2	http://www.phosphosite.org/proteinAction.do?id=6395&showAllSites=true	175; 161	ITRRRTWsRDEVMGD; ITRRRTWsRDEVMGD			TWS*RDEVM#GDNLLLSSVFQFSK	3	885.744														27685	27203							27711	27223
1480	1469	Enzyme, misc.	ATAD2	ATAD2	%337, %342	ATPase family AAA domain-containing protein 2	Q6PL18	http://www.phosphosite.org/proteinAction.do?id=6260&showAllSites=true	159	RPRYRLSsAGPRSPY, LSSAGPRsPYCKRMN			LSS*AGPRS*PYCK	2	741.796	125388	133142	98493	81244	109827	196760	46276	46762	5096	5172	4912								4920						22.1683	22.3632	22.3267	22.318	25.1165	25.5532	25.2627	25.4147	2.055	2.23
1673	1661	G protein or regulator	IQSEC1	IQSEC1	926, 941	IQ motif and SEC7 domain-containing protein 1 isoform a	NP_001127854	http://www.ncbi.nlm.nih.gov/entrez/query.fcgi?db=protein&cmd=search&term=NP_001127854	124	GKRGRRSsAGSLESN, VEGSIISsPHMRRRA			RSS*AGSLESNVEGSIISS*PHM#R	3	826.356	307612	289908	218680	180289	85908	112860	30658	0	13389	13328	12603	12657					13408	13385	12616	12688					45.8092	46.0113	45.6763	45.8362	44.4117	44.738	44.6033	0	3.495	5.254
1773	1761	G protein or regulator	TBC1D4; TBC1D4	AS160; AS160 iso3	%588; %100	TBC1 domain family member 4	O60343; Q5JU47	http://www.phosphosite.org/proteinAction.do?id=5761&showAllSites=true	147; 31	RMRGRLGsVDSFERS; RMRGRLGsVDSFERS	PKCZ; PKCZ	14-3-3 epsilon; 14-3-3 epsilon	GRLGS*VDSFER	3	434.866	447993	818782	699136	667805	175483	232632	49340	76619						12915								12921			37.571	37.5653	37.4505	37.6023	37.5442	37.9578	37.7562	37.8433
729	724	Cell cycle regulation	CEP170; CEP170	CEP170; KAB1 iso2	%879; %781	centrosomal protein of 170 kDa isoform beta	Q5SW79; Q5SW79-2	http://www.phosphosite.org/proteinAction.do?id=6395&showAllSites=true	175; 161	ASRIRERsESLDPDS; ASRIRERsESLDPDS			ERS*ESLDPDSSMDTTLILK	3	739.671															18571	18243							18329	18258
730	725	Cell cycle regulation	CEP170; CEP170	CEP170; KAB1 iso2	%879; %781	centrosomal protein of 170 kDa isoform beta	Q5SW79; Q5SW79-2	http://www.phosphosite.org/proteinAction.do?id=6395&showAllSites=true	175; 161	ASRIRERsESLDPDS; ASRIRERsESLDPDS			ERS*ESLDPDSSM#DTTLILK	3	745.003									14299							15716	14332							15738									3.798
2087	2067	Protein kinase, Ser/Thr (non-receptor)	BRAF	B-Raf	%363	serine/threonine-protein kinase B-raf	P15056	http://www.phosphosite.org/proteinAction.do?id=577&showAllSites=true	84	QFGQRDRsSSAPNVH			S*SSAPNVHINTIEPVNIDDLIR	3	828.742	71171	37751	89110	60383	71927	66370	21574	21223		21562	20330								20322						69.666	69.4203	69.6148	69.4825	64.683	64.8743	64.55	64.7102		2.821
732	727	Cell cycle regulation	CEP170; CEP170	CEP170; KAB1 iso2	%879; %781	centrosomal protein of 170 kDa isoform beta	Q5SW79; Q5SW79-2	http://www.phosphosite.org/proteinAction.do?id=6395&showAllSites=true	175; 161	ASRIRERsESLDPDS; ASRIRERsESLDPDS			IRERS*ESLDPDSSMDTTLILK	4	622.302									15453								15760																3.572
733	728	Cell cycle regulation	CEP170; CEP170	CEP170; KAB1 iso2	%879; %781	centrosomal protein of 170 kDa isoform beta	Q5SW79; Q5SW79-2	http://www.phosphosite.org/proteinAction.do?id=6395&showAllSites=true	175; 161	ASRIRERsESLDPDS; ASRIRERsESLDPDS			IRERS*ESLDPDSSM#DTTLILK	3	834.731														15255								15000
1015	1007	Chromatin, DNA-binding, DNA repair or DNA replication protein	H2BFS; HIST1H2BC; HIST1H2BD; HIST1H2BH; HIST1H2BK; HIST1H2BL; HIST1H2BM; HIST1H2BN; HIST2H2BF	H2BFS; H2B1C; H2B1D; H2B1H; H2B1K; H2B1L; H2B1M; H2B1N; H2B2F	37; %37; %37; %37; %37; 37; 37; %37; 37		P57053; P62807; P58876; Q93079; O60814; Q99880; Q99879; Q99877; Q5QNW6	http://www.phosphosite.org/proteinAction.do?id=8432&showAllSites=true	14; 14; 14; 14; 14; 14; 14; 14; 14	RKRSRKEsYSVYVYK; RKRSRKEsYSVYVYK; RKRSRKEsYSVYVYK; RKRSRKEsYSVYVYK; RKRSRKEsYSVYVYK; RKRSRKEsYSVYVYK; RKRSRKEsYSVYVYK; RKRSRKEsYSVYVYK; RKRSRKEsYSVYVYK			RSRKES*YSVYVYK	3	582.285	205123	134902	11818	11690	3897770	4285020	1386880	1105160					9648	9772	9331	9296					9684	9813	9367	9337	28.638	28.6455	28.2662	28.5658	29.6225	30.1045	29.8412	29.9443
735	730	Cell cycle regulation	CEP170; CEP170	CEP170; KAB1 iso2	%879; %781	centrosomal protein of 170 kDa isoform beta	Q5SW79; Q5SW79-2	http://www.phosphosite.org/proteinAction.do?id=6395&showAllSites=true	175; 161	ASRIRERsESLDPDS; ASRIRERsESLDPDS			S*ESLDPDSSM#DTTLILK	2	974.429	58158	59295	93247	98906	70399	0	0	0			15224	15258							15220	15271					53.6528	53.8298	53.6888	53.8253	51.9495	0	0	0
330	329	Adaptor/scaffold	IRS2	IRS2	%1148	insulin receptor substrate 2	Q9Y4H2	http://www.phosphosite.org/proteinAction.do?id=6018&showAllSites=true	137	QGGRRRHsSETFSST			HS*SETFSSTTTVTPVSPSFAHNPK	3	876.066	866813	161627	607719	244306	1806360	1028570	471671	408673		12084			14011					12104			14051				42.3855	42.2777	42.3018	42.1982	40.5568	40.931	40.7968	40.847		4.014
1351	1342	Cytoskeletal protein	LMNA; LMNA	lamin A/C; lamin A/C iso2	%404, %407; %404, %407	prelamin-A/C isoform 2	P02545; P02545-2	http://www.phosphosite.org/proteinAction.do?id=5787&showAllSites=true	74; 65	RSRGRASsHSSQTQG, GRASSHSsQTQGGGS; RSRGRASsHSSQTQG, GRASSHSsQTQGGGS	Akt1; Akt1		GRASS*HSS*QTQGGGSVTK	3	631.261	17892400	14493400	16070200	18164500	69710900	94098900	27690100	22274800		2590		2561	3567	3667	3430	3417		2589			3594	3702	3466	3458	15.7162	15.4683	15.6689	15.951	13.8783	14.2204	14.0385	14.1566		3.093
2690	2664	RNA processing	SRRM2	SRm300	%1413	serine/arginine repetitive matrix protein 2	Q9UQ35	http://www.phosphosite.org/proteinAction.do?id=3140&showAllSites=true	300	VLDAVPRtPSRERSS	CDK1		AGMSSNQSISSPVLDAVPRT*PSRER	3	908.104	81517	81096	29286	45524	41075	468988	93573	66180		13019	12355							13049	12385						44.8808	45.0603	44.9433	44.8282	42.6795	43.7597	43.4702	43.508		2.881
2594	2568	RNA processing	LARP7	LARP7	%258	la-related protein 7	Q4G0J3	http://www.phosphosite.org/proteinAction.do?id=17222&showAllSites=true	67	MKRSRPTsEGSDIES			RSRPTS*EGSDIESTEPQK	3	695.315	532500	302758	891764	640582	2086680	3174020	902808	739623	4691		4324	4474	7250	7378	6974	6966	4690		4321	4491	7269	7398	6994	6965	21.1172	21.1925	20.4833	20.9755	23.4075	23.8933	23.5207	23.6292	2.803
1038	1030	Chromatin, DNA-binding, DNA repair or DNA replication protein	MLH1	MLH1	%477	DNA mismatch repair protein Mlh1 isoform 1	P40692	http://www.phosphosite.org/proteinAction.do?id=14709&showAllSites=true	85	RKRHREDsDVEMVED			RHREDS*DVEM#VEDDSRK	3	733.643	306537	14117	33571	51264	738834	1538860	352963	346620	4562	4486	4169	4341	7108	7462	6852	6834	4564	4698	4195	4365	7143	7461	7015	6860	21.0622	21.3222	20.5868	21.034	23.5683	24.0527	23.6383	23.7458	2.567	2.99
3439	3410	Transcriptional regulator	GTF2F1	GTF2F1	%389	general transcription factor IIF subunit 1	P35269	http://www.phosphosite.org/proteinAction.do?id=8665&showAllSites=true	58	RGNSRPGtPSAEGGS	GTF2F1		GNSRPGT*PSAEGGSTSSTLR	3	666.967	156409	163721	220253	132124	162118	198795	46989	63432		5144	4817	4804						5139	4878	4848					22.0492	22.2502	22.209	22.0585	24.4277	24.8678	24.7018	24.8655		3.544
742	737	Cell cycle regulation	CEP170; CEP170	CEP170; KAB1 iso2	%881; %783	centrosomal protein of 170 kDa isoform beta	Q5SW79; Q5SW79-2	http://www.phosphosite.org/proteinAction.do?id=6395&showAllSites=true	175; 161	RIRERSEsLDPDSSM; RIRERSEsLDPDSSM			IRERSES*LDPDSSMDTTLILK	3	829.4									15428		14739		17199	17208	16672	16582	15466		14548		17239	17247	16691	16620									3.14
3440	3411	Transcriptional regulator	GTF2F1	GTF2F1	%389	general transcription factor IIF subunit 1	P35269	http://www.phosphosite.org/proteinAction.do?id=8665&showAllSites=true	58	RGNSRPGtPSAEGGS	GTF2F1		GNSRPGT*PSAEGGSTSSTLR	3	666.967	156409	163721	220253	132124	162118	198795	46989	63432			4842								4878						22.0492	22.2502	22.209	22.0585	24.4277	24.8678	24.7018	24.8655
3904	3872	Ubiquitin conjugating system	MYCBP2	MYCBP2	%3467	probable E3 ubiquitin-protein ligase MYCBP2	O75592	http://www.phosphosite.org/proteinAction.do?id=6182&showAllSites=true	510	IPRRRVNsGDTEVGS			RRVNS*GDTEVGSSLLR	3	609.302	148435	71330	250398	310296	284980	224385	90940	67213			9177	9267		11908	11462	11429			9193	9286		11913	11467		35.2662	35.362	35.0795	35.3115	35.0592	35.4112	35.3258	35.4062
3691	3662	Transcriptional regulator	YAP1; YAP1	YAP1; YAP1 iso2	%109; %109	yorkie homolog isoform 1	P46937; Q7Z574	http://www.phosphosite.org/proteinAction.do?id=2550&showAllSites=true	54; 53	KSHSRQAsTDAGTAG; KSHSRQAsTDAGTAG	LATS1; LATS1		SHSRQAS*TDAGTAGALTPQHVR	2	1164.55	662500	243704	230566	184105	88902	89449	21846	33978	5642	5577	5287						5677								23.8817	23.7545	23.4073	23.698	25.4472	25.8748	25.659	25.6383	2.136	2.071
4237	4204	Unknown function	ORF34	ORF34	22	ORF36	YP_001129389	http://www.ncbi.nlm.nih.gov/entrez/query.fcgi?db=protein&cmd=search&term=YP_001129389	50	LRRSRTQsSGGGLTI			SRTQS*SGGGLTICPR	2	828.88	492446	315978	0	0	3014330	2881200	938065	863059					10675	10751	10316	10285					10734	10800	10354	10324	31.292	31.3018	0	0	32.2622	32.5907	32.426	32.5402
453	452	Adaptor/scaffold	PRKCSH	PRKCSH	24	glucosidase 2 subunit beta isoform 2	P14314	http://www.phosphosite.org/proteinAction.do?id=10600&showAllSites=true	59	VKRPRGVsLTNHHFY			GVS*LTNHHFYDESK	2	857.367	0	0	0	0	198701	147823	73268	30178					12023												0	0	0	0	35.5435	35.9467	35.7772	35.9098
4000	3967	Unknown function	C1orf116	SARG	%532	specifically androgen-regulated gene protein isoform 2	Q9BW04	http://www.phosphosite.org/proteinAction.do?id=8810&showAllSites=true	64	NSRPRPAsLGTGKDF			NSRPRPAS*LGTGK	2	710.856	2047240	1210810	553190	1062360	709814	749114	273962	176239					5612												17.8233	18.1118	17.626	17.7863	19.2615	19.6193	19.3365	19.5442
3836	3806	Translation	RPS6	S6	%236, %240, %244, %247	40S ribosomal protein S6	P62753	http://www.phosphosite.org/proteinAction.do?id=1040&showAllSites=true	29	AKRRRLSsLRASTSK, RLSSLRAsTSKSESS, LRASTSKsESSQK--, STSKSESsQK-----	Akt1, Akt2, PKACa, PKCA, PKCD, PPP5C, RSK2, p70S6K, p70S6Kb, p90RSK		LSS*LRAS*TSKS*ESS*QK	2	1008.38	2071290	1513160	670411	842738	1077360	1175030	312052	369874	4883	4977	4680	4733	7943		7660	7628									21.6688	21.9193	21.7343	21.7112	25.2242	25.7122	25.3772	25.4725	2.059	2.481
750	745	Cell cycle regulation	CEP350	CEP350	1145, 1148, 1162, 1172	centrosome-associated protein 350	Q5VT06	http://www.phosphosite.org/proteinAction.do?id=13439&showAllSites=true	351	HSNRKSAyDPSSVDV, RKSAYDPsSVDVTSQ, QHSSGAQsAASSRSS, SSRSSTSsKGKKGKK			SAY*DPS*SVDVTSQHSSGAQS*AASSRSSTSS*KGK	4	891.846											17560
751	746	Cell cycle regulation	CEP350	CEP350	1172	centrosome-associated protein 350	Q5VT06	http://www.phosphosite.org/proteinAction.do?id=13439&showAllSites=true	351	SSRSSTSsKGKKGKK			SSTSS*KGKK	2	495.237	0	0	464	0	72332	54562	46584	25736							938										0	0	9.1316	0	4.4349	4.3424	4.2626	4.3356
2684	2658	RNA processing	SRRM2	SRm300	%1403, %1420	serine/arginine repetitive matrix protein 2	Q9UQ35	http://www.phosphosite.org/proteinAction.do?id=3140&showAllSites=true	300	MSSNQSIsSPVLDAV, TPSRERSsSASSPEM			AGM#SSNQSIS*SPVLDAVPRTPSRERSS*SASSPEMK	4	953.177	74575	79851	20022	10563	233616	272803	87480	70241						14691											43.3848	43.5715	42.83	43.0477	41.537	41.8698	41.7107	41.8102
4103	4070	Unknown function	GON4L; GON4L	GON4; GON4 iso3	412, 418; 412, 418	GON-4-like protein isoform a	Q3T8J9; Q3T8J9-3	http://www.phosphosite.org/proteinAction.do?id=6208&showAllSites=true	249; 249	KKSRLRQsSEMTETD, QSSEMTEtDEESGIL; KKSRLRQsSEMTETD, QSSEMTEtDEESGIL			SRLRQS*SEM#TET*DEESGILSEAEK	3	963.402	0	14870	0	7708	67323	67144	23177	18224						14659											0	42.3892	0	42.465	41.8997	42.2343	42.1395	42.1338
2689	2663	RNA processing	SRRM2	SRm300	%1413	serine/arginine repetitive matrix protein 2	Q9UQ35	http://www.phosphosite.org/proteinAction.do?id=3140&showAllSites=true	300	VLDAVPRtPSRERSS	CDK1		AGMSSNQSISSPVLDAVPRT*PSRER	3	908.104	81517	81096	29286	45524	41075	468988	93573	66180	13128	13087	12340	12364	14931	14976			13093	13049	12385	12373	15206	15252			44.8808	45.0603	44.9433	44.8282	42.6795	43.7597	43.4702	43.508	3.007	3.639
4173	4140	Unknown function	LRRC16B	LRRC16B	1317	leucine-rich repeat-containing protein 16B	Q8ND23	http://www.phosphosite.org/proteinAction.do?id=3574636&showAllSites=true	150	KPRLRLSsQQDQEEP			LSS*QQDQEEPEVQGPPDPGRRTAPLKPK	3	1055.52	0	0	0	0	108310	108721	32649	34150						10399								10422			0	0	0	0	31.3068	31.6313	31.538	31.5997
3613	3584	Transcriptional regulator	TAF3; TAF3	TAF140; TAF140 iso2	%200; %257	transcription initiation factor TFIID subunit 3	Q5VWG9; AAH62352	http://www.phosphosite.org/proteinAction.do?id=6342&showAllSites=true	104; 86	KRPRLLStKGDTLDV; KRPRLLStKGDTLDV			RPRLLST*KGDTLDVVLLEAREPLSSINTQK	5	686.775	9928	0	0	7371	97999	168131	44173	37168						21706								21741			64.1372	0	0	63.2962	59.833	60.0873	59.8687	59.8928
4388	4355	Unknown function	VEPH1	VEPH1	%380	ventricular zone-expressed PH domain-containing protein homolog 1 isoform 2	Q14D04	http://www.phosphosite.org/proteinAction.do?id=17270&showAllSites=true	95	GSGRRKIsTEIEFPE			KIS*TEIEFPEK	2	700.839	48675	75399	11202	15953	0	136572	0	40962	13196								13198								45.1772	45.2913	45.159	45.0787	0	43.7092	0	43.508	2.311
758	753	Cell cycle regulation	CLASP1; CLASP1	CLASP1; CLASP1 iso3	%646; %646	CLIP-associating protein 1 isoform 2	Q7Z460; Q7Z460-3	http://www.phosphosite.org/proteinAction.do?id=6179&showAllSites=true	169; 165	RIRTRRQsSGSATNV; RIRTRRQsSGSATNV			RQS*SGSATNVASTPDNRGRSR	4	571.769															4633								4642
386	385	Adaptor/scaffold	IRS2	IRS2	%365	insulin receptor substrate 2	Q9Y4H2	http://www.phosphosite.org/proteinAction.do?id=6018&showAllSites=true	137	SCRVRTAsEGDGGAA			TAS*EGDGGAAAGAAAAGARPVSVAGSPLSPGPVRAPLSR	3	1179.59	56111	59129	13907	13656	243805	209887	43267	106570	14653																49.2832	49.1703	49.3167	49.0722	46.4252	46.6313	46.4958	46.4513	1.327
1090	1082	Chromatin, DNA-binding, DNA repair or DNA replication protein	PDS5B	APRIN	%1213, %1218	sister chromatid cohesion protein PDS5 homolog B	Q9NTI5	http://www.phosphosite.org/proteinAction.do?id=6358&showAllSites=true	168	IKGRLDSsEMDHSEN, DSSEMDHsENEDYTM			GRLDSS*EMDHS*ENEDYTMSSPLPGKK	4	768.311	36611	40210	8163	0	171789	133985	42307	56775					13492	13550							13505	13572			40.09	40.1967	39.756	0	39.203	39.5763	39.4027	39.4483
761	756	Cell cycle regulation	CLASP1; CLASP1	CLASP1; CLASP1 iso3	%646, %649; %646, %649	CLIP-associating protein 1 isoform 2	Q7Z460; Q7Z460-3	http://www.phosphosite.org/proteinAction.do?id=6179&showAllSites=true	169; 165	RIRTRRQsSGSATNV, TRRQSSGsATNVAST; RIRTRRQsSGSATNV, TRRQSSGsATNVAST			RQS*SGS*ATNVASTPDNR	2	954.386	26282	27040	43687	24460	0	0	0	0	4080			4038					4082			3999					19.4627	19.3422	19.5183	19.6412	0	0	0	0	4.397
1770	1758	G protein or regulator	TBC1D4; TBC1D4	AS160; AS160 iso3	%570; %82	TBC1 domain family member 4	O60343; Q5JU47	http://www.phosphosite.org/proteinAction.do?id=5761&showAllSites=true	147; 31	AKRSLTSsLENIFSR; AKRSLTSsLENIFSR			RSLTSS*LENIFSR	2	795.388	1134270	1894460	1023790	791954	4154380	5211510	1557200	1544830	19026	18952		17859	21042	21009	20431	20338	19078	18992		17911	21082	21069	20471	20379	61.8692	61.8817	61.8805	61.9083	58.0603	58.3625	58.0817	58.1987	1.689	2.496
763	758	Cell cycle regulation	CLASP1; CLASP1	CLASP1; CLASP1 iso3	%647; %647	CLIP-associating protein 1 isoform 2	Q7Z460; Q7Z460-3	http://www.phosphosite.org/proteinAction.do?id=6179&showAllSites=true	169; 165	IRTRRQSsGSATNVA; IRTRRQSsGSATNVA			TRRQSS*GSATNVASTPDNR	3	695.654														5410								5445
764	759	Cell cycle regulation	CLASP1; CLASP1	CLASP1; CLASP1 iso3	%649; %649	CLIP-associating protein 1 isoform 2	Q7Z460; Q7Z460-3	http://www.phosphosite.org/proteinAction.do?id=6179&showAllSites=true	169; 165	TRRQSSGsATNVAST; TRRQSSGsATNVAST			IRTRRQSSGS*ATNVASTPDNR	3	785.382															5184
765	760	Cell cycle regulation	CLASP1; CLASP1	CLASP1; CLASP1 iso3	%649; %649	CLIP-associating protein 1 isoform 2	Q7Z460; Q7Z460-3	http://www.phosphosite.org/proteinAction.do?id=6179&showAllSites=true	169; 165	TRRQSSGsATNVAST; TRRQSSGsATNVAST			RQSSGS*ATNVASTPDNR	3	609.938									3666								3668																2.967
393	392	Adaptor/scaffold	IRS2	IRS2	%365, %388, %391	insulin receptor substrate 2	Q9Y4H2	http://www.phosphosite.org/proteinAction.do?id=6018&showAllSites=true	137	SCRVRTAsEGDGGAA, RPVSVAGsPLSPGPV, SVAGSPLsPGPVRAP	CDK1		TAS*EGDGGAAAGAAAAGARPVSVAGS*PLS*PGPVRAPLSR	3	1232.9	104960	91862	55910	70911	155923	229465	57355	67536			14558														51.4643	51.5988	51.627	51.443	49.4968	49.7355	49.5667	49.6255
879	873	Cell development/differentiation	BRD1; BRD1	BRD1; BRD1 iso2	%852, %855; %983, %986	bromodomain-containing protein 1	O95696; Q86X06	http://www.phosphosite.org/proteinAction.do?id=9387&showAllSites=true	120; 133	TPRRRCAsESSISSS, RRCASESsISSSNSP; TPRRRCAsESSISSS, RRCASESsISSSNSP			RRCAS*ESS*ISSSNSPLCDSSFNAPK	3	968.728	73962	58612	13104	16745	108991	84752	14980	46979					14067								14051				41.5162	41.4255	41.2415	41.4433	40.5568	40.9862	40.6903	40.7948
3247	3218	Transcriptional regulator	CIC	capicua	358	protein capicua homolog	Q96RK0	http://www.phosphosite.org/proteinAction.do?id=6332&showAllSites=true	164	RPRAFSHsGVHSLDG			AFSHS*GVHSLDGGEVDSQALQELTQMVSGPASYSGPK	3	1285.25	15150	18029	0	6111	164241	127418	46380	47108	23418				25548		24789						25499		24818		75.204	75.031	0	75.0007	69.7258	69.7812	69.6108	69.8523	4.827
702	697	Cell cycle regulation	CEP170; CEP170	CEP170; KAB1 iso2	%1019, %1023; %921, %925	centrosomal protein of 170 kDa isoform beta	Q5SW79; Q5SW79-2	http://www.phosphosite.org/proteinAction.do?id=6395&showAllSites=true	175; 161	SGRIRQPsVDLTDDD, RQPSVDLtDDDQTSS; SGRIRQPsVDLTDDD, RQPSVDLtDDDQTSS			IRQPS*VDLT*DDDQTSSVPHSAISDIM#SSDQETYSCK	4	1047.94	131926	152227	116453	66210	353855	339432	169995	61467	15406																52.0098	52.126	52.0552	52.1575	49.3937	50.1048	49.5667	49.4692	5.59
770	765	Cell cycle regulation	DNAJC2	DNAJC2	%47	dnaJ homolog subfamily C member 2 isoform 2	Q99543	http://www.phosphosite.org/proteinAction.do?id=16718&showAllSites=true	72	KRRNRNAsASFQELE			NAS*ASFQELEDKK	3	516.231	3739120	1250960	5132460	5125760	2581110	2683750	1095720	1111460						13111		12552									38.0098	38.1185	37.8223	38.1308	38.1143	38.4758	38.3495	38.381
703	698	Cell cycle regulation	CEP170; CEP170	CEP170; KAB1 iso2	%1019, %1023; %921, %925	centrosomal protein of 170 kDa isoform beta	Q5SW79; Q5SW79-2	http://www.phosphosite.org/proteinAction.do?id=6395&showAllSites=true	175; 161	SGRIRQPsVDLTDDD, RQPSVDLtDDDQTSS; SGRIRQPsVDLTDDD, RQPSVDLtDDDQTSS			IRQPS*VDLT*DDDQTSSVPHSAISDIM#SSDQETYSCK	4	1047.94	131926	152227	116453	66210	353855	339432	169995	61467	15687																52.0098	52.126	52.0552	52.1575	49.3937	50.1048	49.5667	49.4692	3.906
3641	3612	Transcriptional regulator	TCF3	E2A iso2	%531	transcription factor E2-alpha isoform E47	P15923-2	http://www.phosphosite.org/proteinAction.do?id=7338&showAllSites=true	67	PRARTSStDEVLSLE			ARTSST*DEVLSLEEK	2	872.904	2433960	2587170	806596	938740	2787200	3789690	956568	1175050					13758	13825	13316						13799	13845	13336		40.4792	40.6578	40.3368	40.4058	39.9357	40.2422	40.0943	40.1957
4078	4045	Unknown function	FAM83H	FAM83H	%1025	protein FAM83H	Q6ZRV2	http://www.phosphosite.org/proteinAction.do?id=7170&showAllSites=true	127	GPRARLSsATANALY			ARLSS*ATANALYSSNLRDDTK	3	778.708	60488	67603	13577	18586	804141	955408	322192	250500						14819	14296							14853	14302		44.1738	44.0783	43.9032	44.0597	42.36	42.7635	42.5592	42.6643
774	769	Cell cycle regulation	DNAJC2	DNAJC2	%47	dnaJ homolog subfamily C member 2 isoform 2	Q99543	http://www.phosphosite.org/proteinAction.do?id=16718&showAllSites=true	72	KRRNRNAsASFQELE			RRNRNAS*ASFQELEDK	4	500.988	12862	6928	0	0	2458290	2483080	4209450	3768360					9591	9730	9264	9233					9642				28.337	28.2285	0	0	29.5123	29.9402	29.7335	29.7765
775	770	Cell cycle regulation	DNAJC2	DNAJC2	%47, %49	dnaJ homolog subfamily C member 2 isoform 2	Q99543	http://www.phosphosite.org/proteinAction.do?id=16718&showAllSites=true	72	KRRNRNAsASFQELE, RNRNASAsFQELEDK			NAS*AS*FQELEDK	2	749.779	57099	58742	96943	53419	0	0	0	0		11719	11074	11192						11705	11083	11218					41.0792	41.237	40.9288	41.2447	0	0	0	0		2.586
2181	2161	Protein kinase, Ser/Thr (non-receptor)	GSK3B; GSK3B	GSK3B; GSK3B iso2	%9; %9	glycogen synthase kinase-3 beta isoform 2	P49841; NP_002084.2	http://www.phosphosite.org/proteinAction.do?id=604&showAllSites=true	47; 48	SGRPRTTsFAESCKP; SGRPRTTsFAESCKP	Akt1, AurA, CaMK2-beta, GSK3B, KHS1, PKACa, PKCA, PKCB, PKCB iso2, PKCD, PKCG, PKCH, PKG1, PPP1CA, RSK2, laforin, p70S6K, p90RSK; Akt1, AurA, CaMK2-beta, GSK3B, KHS1, PKACa, PKCA, PKCB, PKCB iso2, PKCD, PKCG, PKCH, PKG1, PPP1CA, RSK2, laforin, p70S6K, p90RSK	14-3-3 beta; 14-3-3 beta	TTS*FAESCKPVQQPSAFGSM#K	3	795.348	5096630	2833310	5252700	3678970	9936780	10904300	3222280	3662220	11591	10515	10078	10132	12880	12958	12437	12366	10720	10571	10117	10189	12917	13005	12475	12403	38.188	37.9835	37.9342	38.1308	37.752	38.17	37.9187	37.9513	2.732	3.423
777	772	Cell cycle regulation	DNAJC2	DNAJC2	%47, %49	dnaJ homolog subfamily C member 2 isoform 2	Q99543	http://www.phosphosite.org/proteinAction.do?id=16718&showAllSites=true	72	KRRNRNAsASFQELE, RNRNASAsFQELEDK			NAS*AS*FQELEDKK	3	542.886	218072	259003	614241	597181	653017	627626	228651	261710	10034					12910	12417								12391		36.3933	36.371	36.1403	36.6223	37.5962	37.9578	37.7033	37.8433	1.891
391	390	Adaptor/scaffold	IRS2	IRS2	%365, %384, %391	insulin receptor substrate 2	Q9Y4H2	http://www.phosphosite.org/proteinAction.do?id=6018&showAllSites=true	137	SCRVRTAsEGDGGAA, AAGARPVsVAGSPLS, SVAGSPLsPGPVRAP	CDK1		VRTAS*EGDGGAAAGAAAAGARPVS*VAGSPLS*PGPVRAPLSR	3	1317.96	146265	97978	18351	50393	188462	88161	38338	50844								15862									48.811	48.7582	48.7802	48.7195	46.5283	46.792	46.6528	46.5558
779	774	Cell cycle regulation	DNAJC2	DNAJC2	%47, %49	dnaJ homolog subfamily C member 2 isoform 2	Q99543	http://www.phosphosite.org/proteinAction.do?id=16718&showAllSites=true	72	KRRNRNAsASFQELE, RNRNASAsFQELEDK			NRNAS*AS*FQELEDKK	2	948.898	88212	91217	32656	53830	99858	91480	41975	54739	8443	8448	8064	8109		11141			8435	8455	8080	8131					31.566	31.8338	31.7468	31.7265	33.1562	33.492	33.4023	33.4665	2.499	2.387
392	391	Adaptor/scaffold	IRS2	IRS2	%365, %388, %391	insulin receptor substrate 2	Q9Y4H2	http://www.phosphosite.org/proteinAction.do?id=6018&showAllSites=true	137	SCRVRTAsEGDGGAA, RPVSVAGsPLSPGPV, SVAGSPLsPGPVRAP	CDK1		TAS*EGDGGAAAGAAAAGARPVSVAGS*PLS*PGPVRAPLSR	3	1232.9	104960	91862	55910	70911	155923	229465	57355	67536	15409		14583	14555	17684	17672		17075	15424			14494		17667		17040	51.4643	51.5988	51.627	51.443	49.4968	49.7355	49.5667	49.6255	2.956
781	776	Cell cycle regulation	HIRA	HIRA	650	protein HIRA	P54198	http://www.phosphosite.org/proteinAction.do?id=1279&showAllSites=true	112	KGRPRKDsRLMPVSL			KDS*RLM#PVSLSVQSPAALTAEK	3	808.745	42695	14841	27309	15933	126059	196326	0	0					16494	16514							16546	16533			49.7717	49.515	49.624	49.6772	46.631	46.9525	0	0
782	777	Cell cycle regulation	MAP9	MAP9	392	microtubule-associated protein 9	Q49MG5	http://www.phosphosite.org/proteinAction.do?id=22794&showAllSites=true	74	SSKRRTPsTTTSSHY			RRTPS*TTTSSHYLGTLK	3	662.665	42582	26679	25612	22267	458055	395184	174008	140895							9461	9414									29.0798	29.125	28.6092	28.9102	29.8798	30.314	30.1128	30.1583
1402	1393	Cytoskeletal protein	PALLD	palladin	%1101	palladin isoform 1	Q8WX93	http://www.phosphosite.org/proteinAction.do?id=8853&showAllSites=true	151	AVNQRGRsPRSPSGH			GRS*PRSPSGHPHVR	3	536.262	2236180	1502020	982651	630118	106955	121918	36479	37338				2471													15.4591	15.2144	15.415	15.7506	13.1217	13.2816	13.0562	13.1728
1666	1654	G protein or regulator	HERC1	HERC1	%1429	probable E3 ubiquitin-protein ligase HERC1	Q15751	http://www.phosphosite.org/proteinAction.do?id=18069&showAllSites=true	532	QQERRVStDLPEGQD			ADDPPPQSQQERRVST*DLPEGQDVYTAACNSVIHR	4	1004.96	98581	82719	18339	24439	119355	0	44132	34630	14448																48.7543	48.9977	48.6457	48.8357	46.4772	0	46.6528	46.5558	3.196
415	414	Adaptor/scaffold	LMO7; LMO7; LMO7	LMO7; LMO7 iso2; LMO7 iso3	%805; %805; %471	LIM domain only protein 7 isoform 1	Q8WWI1; Q8WWI1-2; Q8WWI1-3	http://www.phosphosite.org/proteinAction.do?id=3190&showAllSites=true	193; 191; 154	PSRRRMYsFDDVLEE; PSRRRMYsFDDVLEE; PSRRRMYsFDDVLEE			MYS*FDDVLEEGK	2	756.802	244503	241690	8491	66833	2313000	2232740	778833	737306	19606	19586		18481	22201	22180	21544	21471	19622	19559		18478	22258	22224	21584	21511	63.4672	63.5752	65.6163	63.6743	61.0375	61.3217	60.9932	61.1605	3.289	3.119
428	427	Adaptor/scaffold	LMO7; LMO7; LMO7	LMO7; LMO7 iso2; LMO7 iso3	%805; %805; %471	LIM domain only protein 7 isoform 1	Q8WWI1; Q8WWI1-2; Q8WWI1-3	http://www.phosphosite.org/proteinAction.do?id=3190&showAllSites=true	193; 191; 154	PSRRRMYsFDDVLEE; PSRRRMYsFDDVLEE; PSRRRMYsFDDVLEE			RRMYS*FDDVLEEGK	3	608.938	290088	385648	58334	80996	5634860	5736150	1723810	2014770	15309	15217		14429	17163	17188	16651	16561		15275		14431	17218	17226	16691	16599	51.1797	51.3618	51.0645	51.2533	48.3753	48.6527	48.5873	48.5355	1.786	2.235
787	782	Cell cycle regulation	NCAPD3	NCAPD3	%1372, %1384	condensin-2 complex subunit D3	P42695	http://www.phosphosite.org/proteinAction.do?id=5835&showAllSites=true	169	KSRHRSRsLGVLPFT, PFTLNSGsPEKTCSQ			SRS*LGVLPFTLNSGS*PEK	2	1024.98	67689	55015	19918	24695	48166	0	0	0			18998								19020						65.4467	65.3542	65.2678	65.3228	61.84	0	0	0
3896	3864	Ubiquitin conjugating system	LRRC41	LRRC41	%327	leucine-rich repeat-containing protein 41	Q15345	http://www.phosphosite.org/proteinAction.do?id=9711&showAllSites=true	89	TRVTRRStQESLTAG			RST*QESLTAGGTDLK	3	548.593	167625	190543	71243	73848	342818	315116	103989	105963					10219								10230				29.5132	29.6428	29.5238	29.5068	30.995	31.3723	31.0992	31.2212
789	784	Cell cycle regulation	NDE1; NDE1	NUDE1; NUDE1 iso2	%306; %306	nuclear distribution protein nudE homolog 1	Q9NXR1; Q9NXR1-2	http://www.phosphosite.org/proteinAction.do?id=2649&showAllSites=true	39; 38	DGGERRPsSTSVPLG; DGGERRPsSTSVPLG			NRDGGERRPS*STSVPLGDK	3	703.334												4718
2183	2163	Protein kinase, Ser/Thr (non-receptor)	GSK3B; GSK3B	GSK3B; GSK3B iso2	%9; %9	glycogen synthase kinase-3 beta isoform 2	P49841; NP_002084.2	http://www.phosphosite.org/proteinAction.do?id=604&showAllSites=true	47; 48	SGRPRTTsFAESCKP; SGRPRTTsFAESCKP	Akt1, AurA, CaMK2-beta, GSK3B, KHS1, PKACa, PKCA, PKCB, PKCB iso2, PKCD, PKCG, PKCH, PKG1, PPP1CA, RSK2, laforin, p70S6K, p90RSK; Akt1, AurA, CaMK2-beta, GSK3B, KHS1, PKACa, PKCA, PKCB, PKCB iso2, PKCD, PKCG, PKCH, PKG1, PPP1CA, RSK2, laforin, p70S6K, p90RSK	14-3-3 beta; 14-3-3 beta	TTS*FAESCKPVQQPSAFGSM#K	3	795.348	5096630	2833310	5252700	3678970	9936780	10904300	3222280	3662220		11145								10571							38.188	37.9835	37.9342	38.1308	37.752	38.17	37.9187	37.9513		2.481
3472	3443	Transcriptional regulator	MBD3; MBD3	MBD3; MBD3 iso2	%86; %54	methyl-CpG-binding domain protein 3	O95983; O95983-2	http://www.phosphosite.org/proteinAction.do?id=19660&showAllSites=true	33; 29	QRVRYDSsNQVKGKP; QRVRYDSsNQVKGKP			VRYDSS*NQVK	3	425.863	1136790	1133090	1001980	1326790	452010	547722	160823	167924							5843										18.3578	18.5888	18.4192	18.258	20.4638	20.8612	20.5793	20.6628
2216	2196	Protein kinase, Ser/Thr (non-receptor)	MELK	MELK	%335	maternal embryonic leucine zipper kinase	Q14680	http://www.phosphosite.org/proteinAction.do?id=2101&showAllSites=true	75	KPVRLRLsSFSCGQA			LS*SFSCGQASATPFTDIK	2	998.94	7538	66807	16932	4886	140566	102519	32231	48147					19389	19376							19402	19368			56.4003	56.0512	56.2425	56.6468	53.7912	54.0043	53.9195	53.9793
793	788	Cell cycle regulation	NUMA1	NuMA-1	%1225	nuclear mitotic apparatus protein 1	Q14980	http://www.phosphosite.org/proteinAction.do?id=3498&showAllSites=true	238	QEAERKNsLISSLEE			GRQEAERKNS*LISSLEEEVSILNRQVLEK	5	687.759	0	0	2374	0	108171	85575	114918	73412					25734	25581	25032							25600	25049		0	0	76.2338	0	70.4465	70.52	70.2607	70.579
794	789	Cell cycle regulation	NUMA1	NuMA-1	%1811	nuclear mitotic apparatus protein 1	Q14980	http://www.phosphosite.org/proteinAction.do?id=3498&showAllSites=true	238	TRSARRRtTQIINIT			RRT*TQIINITMTK	2	828.437	335322	373925	117113	74423	0	0	0	0	11797			11142													41.3327	41.1762	41.0518	41.0962	0	0	0	0	1.46
1044	1036	Chromatin, DNA-binding, DNA repair or DNA replication protein	MLH1	MLH1	%477	DNA mismatch repair protein Mlh1 isoform 1	P40692	http://www.phosphosite.org/proteinAction.do?id=14709&showAllSites=true	85	RKRHREDsDVEMVED			RHREDS*DVEM#VEDDSRK	4	550.484	866779	119674	156344	244841	3616080	7700380	1811100	1796650					8181								7311				21.0622	21.863	22.271	21.1955	23.5683	24.0527	23.6383	23.7458
1045	1037	Chromatin, DNA-binding, DNA repair or DNA replication protein	MLH1	MLH1	%477	DNA mismatch repair protein Mlh1 isoform 1	P40692	http://www.phosphosite.org/proteinAction.do?id=14709&showAllSites=true	85	RKRHREDsDVEMVED			RHREDS*DVEM#VEDDSRK	4	550.484	866779	119674	156344	244841	3616080	7700380	1811100	1796650					7748								7311				21.0622	21.863	22.271	21.1955	23.5683	24.0527	23.6383	23.7458
1977	1960	Phosphatase	PPP1R12A	MYPT1	%507	protein phosphatase 1 regulatory subunit 12A isoform a	O14974	http://www.phosphosite.org/proteinAction.do?id=1748&showAllSites=true	115	TIPRRLAsTSDIEEK			LAS*TSDIEEK	2	586.758	967185	855422	740182	770180	400195	355381	122880	119707	6868		6554	6609	9664	9752			6884		6594	6646	9663	9771			27.2005	27.3442	27.2068	27.1875	29.5663	29.9948	29.7335	29.7765	2.443
798	793	Cell cycle regulation	NUMA1	NuMA-1	%1811, %1812	nuclear mitotic apparatus protein 1	Q14980	http://www.phosphosite.org/proteinAction.do?id=3498&showAllSites=true	238	TRSARRRtTQIINIT, RSARRRTtQIINITM			RRT*T*QIINITM#TK	2	876.417	33944	39768	20525	20870	0	0	0	0			10388														38.8822	39.0457	38.866	38.8665	0	0	0	0
799	794	Cell cycle regulation	NUMA1	NuMA-1	%1811, %1812	nuclear mitotic apparatus protein 1	Q14980	http://www.phosphosite.org/proteinAction.do?id=3498&showAllSites=true	238	TRSARRRtTQIINIT, RSARRRTtQIINITM			RRT*T*QIINITM#TK	3	584.614	94254	90759	65729	76479	180088	128595	0	0				10474													39.0075	39.0457	38.7945	38.8665	38.9495	39.2662	0	0
800	795	Cell cycle regulation	NUMA1	NuMA-1	%1812	nuclear mitotic apparatus protein 1	Q14980	http://www.phosphosite.org/proteinAction.do?id=3498&showAllSites=true	238	RSARRRTtQIINITM			RRTT*QIINITMTK	3	552.627											11067								11125
907	901	Cell development/differentiation	NDRG3	NDRG3	%329, %331	protein NDRG3 isoform b	Q9UGV2	http://www.phosphosite.org/proteinAction.do?id=9301&showAllSites=true	41	TRLARSRtHSTSSSL, LARSRTHsTSSSLGS			SRT*HS*TSSSLGSGESPFSR	3	709.623	1958650	185953	1403110	1073630	3038600	3205480	1004070	1013450		9736		9353	12194	12266	11810	11742				9118	11973		11572		34.6943	35.6535	34.4373	34.8932	35.3772	35.7237	35.6062	35.691		3.592
802	797	Cell cycle regulation	NUMA1	NuMA-1	2026	nuclear mitotic apparatus protein 1	Q14980	http://www.phosphosite.org/proteinAction.do?id=3498&showAllSites=true	238	RHEGRKQsTTEAQKK			DRHEGRKQS*TTEAQKK	3	660.32	4149	2623	1457	1916	0	0	0	0	1063																10.039	10.31	9.8747	10.382	0	0	0	0	2.375
803	798	Cell cycle regulation	NUMA1	NuMA-1	2026	nuclear mitotic apparatus protein 1	Q14980	http://www.phosphosite.org/proteinAction.do?id=3498&showAllSites=true	238	RHEGRKQsTTEAQKK			KQS*TTEAQK	2	550.753	0	0	0	848	12569	14105	946	2725					1429	974							948				0	0	0	8.5662	4.4349	4.3424	4.6321	4.3356
804	799	Cell cycle regulation	NUMA1	NuMA-1	2026	nuclear mitotic apparatus protein 1	Q14980	http://www.phosphosite.org/proteinAction.do?id=3498&showAllSites=true	238	RHEGRKQsTTEAQKK			KQS*TTEAQK	2	550.753	0	0	0	848	12569	14105	946	2725					1133	1355											0	0	0	8.5662	4.4349	4.3424	4.6321	4.3356
805	800	Cell cycle regulation	NUMA1	NuMA-1	2026	nuclear mitotic apparatus protein 1	Q14980	http://www.phosphosite.org/proteinAction.do?id=3498&showAllSites=true	238	RHEGRKQsTTEAQKK			KQS*TTEAQK	2	550.753	0	0	0	848	12569	14105	946	2725					1538												0	0	0	8.5662	4.4349	4.3424	4.6321	4.3356
806	801	Cell cycle regulation	PDS5A	SCC-112	1187	sister chromatid cohesion protein PDS5 homolog A isoform 1	Q29RF7	http://www.phosphosite.org/proteinAction.do?id=6286&showAllSites=true	151	NRSREQSsEAAETGV			SREQSS*EAAETGVSENEENPVR	3	829.021	11661	12401	9403	12999	72158	77494	0	0					9949	10077							9978	10065			28.5182	28.3722	28.2662	28.5025	30.3543	30.7345	0	0
4301	4268	Unknown function	PRR14	PRR14	363	proline-rich protein 14	Q9BWN1	http://www.phosphosite.org/proteinAction.do?id=16313&showAllSites=true	64	RPRPRRHtVGGGEMA			RHT*VGGGEMAR	2	625.777	41203	36253	56805	0	74735	61620	26524	19061					4637	4743							4623	4731			16.722	16.5044	16.4019	0	16.6193	16.9995	16.7252	16.8433
808	803	Cell cycle regulation	PRRC2C; PRRC2C	BAT2D1; BAT2D1 iso8	%1242, %1244; %1242, %1244	protein PRRC2C	Q9Y520; NP_055987	http://www.phosphosite.org/proteinAction.do?id=7762&showAllSites=true	317; 309	PLRQREEsETRSESS, RQREESEtRSESSDF; PLRQREEsETRSESS, RQREESEtRSESSDF			AEHIPSGPLRQREES*ET*RSESSDFEVVPK	4	864.892	26776	73392	19394	4798	0	0	18284	0	12264	12161															42.5655	41.991	41.5668	42.1982	0	0	40.9603	0	3.275	3.268
809	804	Cell cycle regulation	PRRC2C; PRRC2C	BAT2D1; BAT2D1 iso8	%1242, %1244, %1249; %1242, %1244, %1249	protein PRRC2C	Q9Y520; NP_055987	http://www.phosphosite.org/proteinAction.do?id=7762&showAllSites=true	317; 309	PLRQREEsETRSESS, RQREESEtRSESSDF, SETRSESsDFEVVPK; PLRQREEsETRSESS, RQREESEtRSESSDF, SETRSESsDFEVVPK			AEHIPSGPLRQREES*ET*RSESS*DFEVVPK	3	1179.51									13070																								2.35
810	805	Cell cycle regulation	PRRC2C; PRRC2C	BAT2D1; BAT2D1 iso8	%1242, %1248, %1249; %1242, %1248, %1249	protein PRRC2C	Q9Y520; NP_055987	http://www.phosphosite.org/proteinAction.do?id=7762&showAllSites=true	317; 309	PLRQREEsETRSESS, ESETRSEsSDFEVVP, SETRSESsDFEVVPK; PLRQREEsETRSESS, ESETRSEsSDFEVVP, SETRSESsDFEVVPK			QREES*ETRSES*S*DFEVVPK	2	1239.98	62198	45722	50855	89517	0	0	0	0			10796	10891							10831	10903					40.2578	40.4278	40.1415	40.2882	0	0	0	0
3665	3636	Transcriptional regulator	WWTR1	TAZ	%65, %66	WW domain-containing transcription regulator protein 1	Q9GZV5	http://www.phosphosite.org/proteinAction.do?id=7664&showAllSites=true	44	SGSHSRQsSTDSSGG, GSHSRQSsTDSSGGH			ILPESFFKEPDSGSHSRQS*S*TDSSGGHPGPR	4	861.623	98746	114773	69857	58933	95885	109262	0	32628		13464															46.3772	46.5497	46.5353	46.5143	44.8337	45.2178	0	45.0737		2.094
812	807	Cell cycle regulation	PRRC2C; PRRC2C	BAT2D1; BAT2D1 iso8	%1244, %1246, %1249; %1244, %1246, %1249	protein PRRC2C	Q9Y520; NP_055987	http://www.phosphosite.org/proteinAction.do?id=7762&showAllSites=true	317; 309	RQREESEtRSESSDF, REESETRsESSDFEV, SETRSESsDFEVVPK; RQREESEtRSESSDF, REESETRsESSDFEV, SETRSESsDFEVVPK			AEHIPSGPLRQREESET*RS*ESS*DFEVVPK	3	1179.51	94339	67111	23724	26084	0	0	0	0		13015															44.8218	44.8828	44.7368	44.7637	0	0	0	0		2.893
2632	2606	RNA processing	RBM12B	RBM12B iso4	%98	RNA-binding protein 12B	Q8IXT5	http://www.phosphosite.org/proteinAction.do?id=5325101&showAllSites=true	118	VGRGRPGsGTSGVDS			GRPGS*GTSGVDSLSNFIESVK	2	1087.51	892431	677570	239321	333094	852052	823985	448379	112283	21199	21050	19846	19847	23352	23318	22680	22586	21238	21087	19902	19863	23371	23316	22697	22603	68.2912	68.1447	68.2542	68.0843	63.8968	64.1315	63.871	63.9125	3.779	3.22
3923	3891	Ubiquitin conjugating system	RNF19B	RNF19B	393	E3 ubiquitin-protein ligase RNF19B isoform b	Q6ZMZ0	http://www.phosphosite.org/proteinAction.do?id=5088405&showAllSites=true	78	SRYEGRKtSKHKRNL			KT*SKHKR	3	322.174	2556670	6456390	872791	1170580	3825190	3336070	1292240	1073330					4317			4096					4161			3962	16.3245	15.9196	16.0632	16.5009	15.39	15.6879	15.4385	15.5603
3541	3512	Transcriptional regulator	RREB1	RREB1	%1167, %1175	ras-responsive element-binding protein 1 isoform 2	Q92766	http://www.phosphosite.org/proteinAction.do?id=5936&showAllSites=true	181	RSRPRANsGGVDLDS, GGVDLDSsGEFASIE			SRPRANS*GGVDLDSS*GEFASIEK	3	847.034	212057	262240	56390	67168	265910	291297	28385	157792		13567			15756	15822				13574			15769	15840			46.3772	46.5497	46.4683	46.4448	44.8337	45.2178	45.0957	45.0737		3.328
816	811	Cell cycle regulation	PRRC2C; PRRC2C	BAT2D1; BAT2D1 iso8	453; 453	protein PRRC2C	Q9Y520; NP_055987	http://www.phosphosite.org/proteinAction.do?id=7762&showAllSites=true	317; 309	KQRRRQQsEISAAVE; KQRRRQQsEISAAVE			RQQS*EISAAVER	2	727.343	44189	59416	37851	30210	76214	71291	0	0	7048		6758	6806					7073		6741	6792					27.7645	27.7482	27.6657	27.6898	29.5663	30.0508	0	0	3.016
817	812	Cell cycle regulation	SPECC1L	SPECC1L	158	cytospin-A	Q69YQ0	http://www.phosphosite.org/proteinAction.do?id=10111&showAllSites=true	125	AKRSRSRtATECDVR			SRT*ATECDVR	2	637.763	28837	38600	55243	6435	31111	31556	18557	12103						4992											16.873	16.7622	16.5486	16.2483	17.277	17.6712	17.3538	17.5388
3096	3069	Receptor, channel, transporter or cell surface protein	STX7	STX7	%126	syntaxin-7	O15400	http://www.phosphosite.org/proteinAction.do?id=9154&showAllSites=true	30	VARVRASsRVSGSFP			VRASS*RVSGSFPEDSSK	2	938.433	99808	66431	117010	81328	76643	86042	28896	24471	6336	6291	6058	6112	8858	8984			6422	6272	6069	6163		8973			25.9722	25.4478	25.6488	25.8555	27.4532	27.9368	27.7797	27.771	1.92	2.083
819	814	Cell cycle regulation	TNKS1BP1	TNKS1BP1	%1616, %1620	182 kDa tankyrase-1-binding protein	Q9C0C2	http://www.phosphosite.org/proteinAction.do?id=4542&showAllSites=true	182	DSTEPRAsRVPSSDE, PRASRVPsSDEEVVE			AS*RVPS*SDEEVVEEPQSR	3	720.966													11738								11658
1571	1559	G protein or regulator	ANKRD27	ANKRD27	%1023	ankyrin repeat domain-containing protein 27	Q96NW4	http://www.phosphosite.org/proteinAction.do?id=9405&showAllSites=true	117	RRMLRRHtVEDAVVS			M#LRRHT*VEDAVVSQGPEAAGPLSTPQEVSASRS	3	1186.91	0	7139	0	0	77643	174865	40891	48158					13692	13775	13261	13178					13715	13803	13210	13180	0	41.0523	0	0	39.7273	40.1417	39.875	39.9237
322	321	Adaptor/scaffold	IRS1	IRS1	%1101	insulin receptor substrate 1	P35568	http://www.phosphosite.org/proteinAction.do?id=855&showAllSites=true	132	GCRRRHSsETFSSTP	PKCT, p70S6K		RHSS*ETFSSTPSATR	3	577.588	553344	326988	1187870	1292660	457814	502193	202684	126359		4461		4345						4510		4365					20.6992	20.4493	20.2705	20.656	22.4805	22.7853	22.6715	22.717		3.406
335	334	Adaptor/scaffold	IRS2	IRS2	%1148, %1149, %1162	insulin receptor substrate 2	Q9Y4H2	http://www.phosphosite.org/proteinAction.do?id=6018&showAllSites=true	137	QGGRRRHsSETFSST, GGRRRHSsETFSSTT, TTTVTPVsPSFAHNP			RRHS*S*ETFSSTTTVTPVS*PSFAHNPK	4	775.335	156175	116896	55847	69059	555203	503831	203133	162052				10809													40.2017	40.1967	39.935	40.1137	38.8477	39.162	38.9828	39.0803
823	818	Cell cycle regulation	TNKS1BP1	TNKS1BP1	%1620	182 kDa tankyrase-1-binding protein	Q9C0C2	http://www.phosphosite.org/proteinAction.do?id=4542&showAllSites=true	182	PRASRVPsSDEEVVE			ASRVPS*SDEEVVEEPQSRR	3	746.345										7376	6989								7014															1.775
1572	1560	G protein or regulator	ANKRD27	ANKRD27	%1023	ankyrin repeat domain-containing protein 27	Q96NW4	http://www.phosphosite.org/proteinAction.do?id=9405&showAllSites=true	117	RRMLRRHtVEDAVVS			M#LRRHT*VEDAVVSQGPEAAGPLSTPQEVSASRS	3	1186.91	0	7139	0	0	77643	174865	40891	48158					13773			13158					13715			13180	0	41.0523	0	0	39.7273	40.1417	39.875	39.9237
1573	1561	G protein or regulator	ANKRD27	ANKRD27	%1023	ankyrin repeat domain-containing protein 27	Q96NW4	http://www.phosphosite.org/proteinAction.do?id=9405&showAllSites=true	117	RRMLRRHtVEDAVVS			M#LRRHT*VEDAVVSQGPEAAGPLSTPQEVSASRS	3	1186.91	0	7139	0	0	77643	174865	40891	48158					13704								13715				0	41.0523	0	0	39.7273	40.1417	39.875	39.9237
582	580	Adhesion or extracellular matrix protein	MLLT4; MLLT4	afadin; afadin iso3	%1815; %1734	afadin isoform 2	P55196; P55196-3	http://www.phosphosite.org/proteinAction.do?id=5418&showAllSites=true	207; 198	VKASRKLtELENELN; VKASRKLtELENELN			KLT*ELENELNTK	2	756.371	48837	55887	30953	24800	104539	103997	42197	31655	14240																48.0935	48.2763	48.0847	48.3377	46.4772	46.792	46.6003	44.7567	2.345
827	822	Cell cycle regulation	TNKS1BP1	TNKS1BP1	%1620, %1621	182 kDa tankyrase-1-binding protein	Q9C0C2	http://www.phosphosite.org/proteinAction.do?id=4542&showAllSites=true	182	PRASRVPsSDEEVVE, RASRVPSsDEEVVEE			ASRVPS*S*DEEVVEEPQSRR	2	1159	15967	13251	50382	28576	0	0	0	0			7721	7875							7707	7858					30.7315	30.731	30.5182	30.8672	0	0	0	0
755	750	Cell cycle regulation	CLASP1; CLASP1	CLASP1; CLASP1 iso3	%646; %646	CLIP-associating protein 1 isoform 2	Q7Z460; Q7Z460-3	http://www.phosphosite.org/proteinAction.do?id=6179&showAllSites=true	169; 165	RIRTRRQsSGSATNV; RIRTRRQsSGSATNV			IRTRRQS*SGSATNVASTPDNR	3	785.382	18930	0	0	0	174676	182106	63690	59166					5387												17.0703	0	0	0	18.6447	19.0543	18.767	18.9032
829	824	Cell cycle regulation	TNKS1BP1	TNKS1BP1	%1621	182 kDa tankyrase-1-binding protein	Q9C0C2	http://www.phosphosite.org/proteinAction.do?id=4542&showAllSites=true	182	RASRVPSsDEEVVEE			ASRVPSS*DEEVVEEPQSR	3	694.311									8327								8330																3.438
2093	2073	Protein kinase, Ser/Thr (non-receptor)	BRAF	B-Raf	%429	serine/threonine-protein kinase B-raf	P15056	http://www.phosphosite.org/proteinAction.do?id=577&showAllSites=true	84	PQRERKSsSSSEDRN	Akt1, Akt3, PKACa		KSS*SSSEDRNRMK	4	398.678	63527	55485	0	0	109913	821682	98054	222663						2655								2652			12.8085	12.7943	0	0	11.5813	11.5518	11.3658	11.5256
989	981	Chromatin, DNA-binding, DNA repair or DNA replication protein	C14orf43	C14orf43	%461	hypothetical protein LOC91748	Q6PJG2	http://www.phosphosite.org/proteinAction.do?id=16237&showAllSites=true	115	TRRRRRAsQEANLLT			RRAS*QEANLLTLAQK	3	593.647	236310	159783	1292910	9811	6003810	4405510	1853430	1690060	12361	12235	11611	11686	14178	14247	13741	13667	12400	12314	11650	11722	14219	14286	13777	13705	42.8098	42.7325	42.6557	41.6407	40.9695	41.3558	41.2245	41.2727	2.58	2.555
3220	3191	Transcriptional regulator	CIC	capicua	%299	protein capicua homolog	Q96RK0	http://www.phosphosite.org/proteinAction.do?id=6332&showAllSites=true	164	HKETRERsMSETGTA			ETRERS*MSETGTAAAPGVSSELLSVAAQTLLSSDTK	3	1254.27	24663	24229	0	4479	160479	138551	51526	48915	25036				26938			26175					26991			26193	80.2733	80.0432	0	81.1225	74.0947	74.2627	73.8443	74.089	2.879
938	932	Cell development/differentiation	NDRG3	NDRG3	%331, %335	protein NDRG3 isoform b	Q9UGV2	http://www.phosphosite.org/proteinAction.do?id=9301&showAllSites=true	41	LARSRTHsTSSSLGS, RTHSTSSsLGSGESP			THS*TSSS*LGSGESPFSR	2	942.364	212119	253163	131871	149073	317225	245368	110706	83759	10760	10671							11140	11054							39.3748	39.373	39.212	39.3977	39.9873	40.2922	40.1475	40.249	3.527	3.777
1030	1022	Chromatin, DNA-binding, DNA repair or DNA replication protein	LUC7L3	CROP	%238	luc7-like protein 3	O95232	http://www.phosphosite.org/proteinAction.do?id=9722&showAllSites=true	51	KEKLRKRtEEPDRDE			KRT*EEPDRDERLK	3	584.619	3940890	2543310	4673580	4612500	470231	458123	148701	163386					4247												16.1729	15.8222	15.968	16.3527	15.5609	15.9748	15.676	15.7943
835	830	Cell cycle regulation	TNKS1BP1	TNKS1BP1	%919	182 kDa tankyrase-1-binding protein	Q9C0C2	http://www.phosphosite.org/proteinAction.do?id=4542&showAllSites=true	182	RDHHGRYsSQDADEQ			RDHHGRYS*SQDADEQDWEFQK	4	679.281	0	0	0	0	0	0	70500	54467							10353								10354		0	0	0	0	0	0	32.426	32.5918
265	264	Adaptor/scaffold	CTNND1; CTNND1; CTNND1	CTNND1; CTNND1 iso3; CTNND1 iso4	%321; %321; %321	catenin delta-1 isoform 1ABC	O60716; O60716-3; O60716-4	http://www.phosphosite.org/proteinAction.do?id=3241&showAllSites=true	108; 105; 106	PRRRLRSyEDMIGEE; PRRRLRSyEDMIGEE; PRRRLRSyEDMIGEE			LRSY*EDM#IGEEVPSDQYYWAPLAQHER	3	1126.83	51799	51963	30191	41929	94333	62471	26415	0	18587				20506	20514			18595				20515	20502			60.4855	60.6498	60.4692	60.4277	56.6083	56.91	56.697	0	5.167
837	832	Cell cycle regulation	TNKS1BP1	TNKS1BP1	%984	182 kDa tankyrase-1-binding protein	Q9C0C2	http://www.phosphosite.org/proteinAction.do?id=4542&showAllSites=true	182	FGTRPLSsGFSPEEA			SFGTRPLSS*GFSPEEAQQQDEEFEK	3	970.754															17201								17195
3264	3235	Transcriptional regulator	DDX17; DDX17	DDX17; DDX17 iso3	572; 495	probable ATP-dependent RNA helicase DDX17 isoform 3	Q92841; Q92841-3	http://www.phosphosite.org/proteinAction.do?id=8767&showAllSites=true	80; 73	SRYRTTSsANNPNLM; SRYRTTSsANNPNLM			SRYRTTSS*ANNPNLMYQDECDR	3	920.05	0	0	0	0	49642	23407	0	12641					10918								10923				0	0	0	0	32.7325	33.0625	0	32.9215
1278	1269	Cytoskeletal protein	KIF1B	KIF1B	%1487	kinesin-like protein KIF1B isoform b	O60333	http://www.phosphosite.org/proteinAction.do?id=5760&showAllSites=true	204	GWRPRGDsLILEHQW			ILDTSVAYVRGEENLAGWRPRGDS*LILEHQWELEK	4	1040.77	799022	1630810	230162	251225	2214660	1452910	616970	640593	20461	20153		18951					20357	20189		18982					65.7085	65.4785	65.4078	65.2603	60.6708	61.0533	60.553	60.8822	3.085	2.772
1331	1322	Cytoskeletal protein	LMNA; LMNA	lamin A/C; lamin A/C iso2	%403, %409; %403, %409	prelamin-A/C isoform 2	P02545; P02545-2	http://www.phosphosite.org/proteinAction.do?id=5787&showAllSites=true	74; 65	QRSRGRAsSHSSQTQ, ASSHSSQtQGGGSVT; QRSRGRAsSHSSQTQ, ASSHSSQtQGGGSVT			LRLSPSPTSQRSRGRAS*SHSSQT*QGGGSVTK	4	840.151	0	0	0	0	248308	352244	99760	108211							6611										0	0	0	0	21.842	22.2592	22.0177	22.0065
3267	3238	Transcriptional regulator	DDX17; DDX17	DDX17; DDX17 iso3	572; 495	probable ATP-dependent RNA helicase DDX17 isoform 3	Q92841; Q92841-3	http://www.phosphosite.org/proteinAction.do?id=8767&showAllSites=true	80; 73	SRYRTTSsANNPNLM; SRYRTTSsANNPNLM			YRTTSS*ANNPNLM#YQDECDRRLR	4	739.826	15466	23718	21121	11625	798943	613737	223420	257326					10211								10230				29.2945	29.699	30.4608	30.8672	30.995	31.3723	31.0427	31.2212
842	837	Cell cycle regulation	ZC3HC1	NIPA	%407	nuclear-interacting partner of ALK	Q86WB0	http://www.phosphosite.org/proteinAction.do?id=3471&showAllSites=true	55	AKRARLCsSSSSDTS			RARLCS*SSSSDTSSR	3	579.584	77639	135023	167241	125223	643427	589857	562978	648629					4246	4357	4055	4049							4054	4046	16.1729	15.9661	16.1121	16.5501	15.6171	15.9748	15.676	15.7943
843	838	Cell cycle regulation	ZC3HC1	NIPA	%407, %408, %410	nuclear-interacting partner of ALK	Q86WB0	http://www.phosphosite.org/proteinAction.do?id=3471&showAllSites=true	55	AKRARLCsSSSSDTS, KRARLCSsSSSDTSS, ARLCSSSsSDTSSRS			LCS*S*SS*SDTSSRSFFDPTSQHR	3	905.998	146297	127923	17568	31967	0	0	0	0		13844								13952							47.3375	47.6332	47.1657	47.4627	0	0	0	0		3.311
844	839	Cell cycle regulation	ZC3HC1	NIPA	%407, %408, %411	nuclear-interacting partner of ALK	Q86WB0	http://www.phosphosite.org/proteinAction.do?id=3471&showAllSites=true	55	AKRARLCsSSSSDTS, KRARLCSsSSSDTSS, RLCSSSSsDTSSRSF			RARLCS*S*SSS*DTSSR	2	948.839	143131	109293	31860	36958	5861	8797	0	0		3382															17.3172	17.4108	16.8915	17.3323	18.6447	19.2883	0	0		2.051
845	840	Cell cycle regulation	ZC3HC1	NIPA	%407, %410	nuclear-interacting partner of ALK	Q86WB0	http://www.phosphosite.org/proteinAction.do?id=3471&showAllSites=true	55	AKRARLCsSSSSDTS, ARLCSSSsSDTSSRS			LCS*SSS*SDTSSR	2	717.236											2921	3044							2919	3043
1519	1508	Enzyme, misc.	METTL22	C16orf68	%132	methyltransferase-like protein 22	Q9BUU2	http://www.phosphosite.org/proteinAction.do?id=3591899&showAllSites=true	44	VRRPRAAsDSNPAGP			AAS*DSNPAGPLRDK	3	493.559	44887	220712	154417	30547	95925	111645	37864	35150	5802	5800	5475	5563					5803	5832	5529						23.3117	23.2323	22.9582	23.2408	26.2505	26.6747	26.3822	26.4202	1.901	1.746
847	842	Cell cycle regulation	ZC3HC1	NIPA	%407, %410, %411	nuclear-interacting partner of ALK	Q86WB0	http://www.phosphosite.org/proteinAction.do?id=3471&showAllSites=true	55	AKRARLCsSSSSDTS, ARLCSSSsSDTSSRS, RLCSSSSsDTSSRSF			LCS*SSS*S*DTSSR	2	757.219	445678	361535	403291	445122	0	0	0	0	3016	3019	2866	3013					3017	3051	2856	3001					16.722	16.6106	16.5486	16.9872	0	0	0	0	2.423	2.671
848	843	Cell cycle regulation	ZC3HC1	NIPA	%407, %411	nuclear-interacting partner of ALK	Q86WB0	http://www.phosphosite.org/proteinAction.do?id=3471&showAllSites=true	55	AKRARLCsSSSSDTS, RLCSSSSsDTSSRSF			LCS*SSSS*DTSSR	2	717.236	1801510	1312070	1682930	1672440	34032	34318	0	0	3088	3086				5314			3122	3135				5298			16.9697	16.8107	16.6943	17.0822	18.0983	18.5033	0	0	2.554	2.697
4463	4429	Vesicle protein	EXOC4	EXOC4	%32	exocyst complex component 4 isoform b	Q96A65	http://www.phosphosite.org/proteinAction.do?id=11776&showAllSites=true	111	ISVIRTLsTSDDVED			TLS*TSDDVEDRENEK	2	909.375	110631	108042	129196	221885	690635	678439	240074	237381				5632	8614	8723							8613	8721			24.3142	24.4932	24.0795	24.2618	26.8458	27.2712	26.983	27.1425
850	845	Cell cycle regulation	ZZEF1	ZZEF1	%1462	zinc finger ZZ-type and EF-hand domain-containing protein 1	O43149	http://www.phosphosite.org/proteinAction.do?id=15954&showAllSites=true	331	PLNKRQRtSSVVEEH			RQRT*SSVVEEHFQASVSPTEAAPPATGDQSPGLGTQPK	4	1007.73										12483		11873						12524		11869														4.189
374	373	Adaptor/scaffold	IRS2	IRS2	%306	insulin receptor substrate 2	Q9Y4H2	http://www.phosphosite.org/proteinAction.do?id=6018&showAllSites=true	137	EFRPRSKsQSSGSSA			S*QSSGSSATHPISVPGARR	3	654.644	0	0	0	0	213053	178143	65391	72946					8918	9050							8949	9057			0	0	0	0	27.7305	28.16	27.8377	28.0018
852	847	Cell cycle regulation	ZZEF1	ZZEF1	%1462, 1473, %1488	zinc finger ZZ-type and EF-hand domain-containing protein 1	O43149	http://www.phosphosite.org/proteinAction.do?id=15954&showAllSites=true	331	PLNKRQRtSSVVEEH, VEEHFQAsVSPTEAA, PPATGDQsPGLGTQP			RQRT*SSVVEEHFQAS*VSPTEAAPPATGDQS*PGLGTQPK	4	1047.72														15064	14515							15084	14512
853	848	Cell cycle regulation	ZZEF1	ZZEF1	%1462, %1475	zinc finger ZZ-type and EF-hand domain-containing protein 1	O43149	http://www.phosphosite.org/proteinAction.do?id=15954&showAllSites=true	331	PLNKRQRtSSVVEEH, EHFQASVsPTEAAPP			RQRT*SSVVEEHFQASVS*PTEAAPPATGDQSPGLGTQPK	4	1027.73														14588								14643
854	849	Cell cycle regulation	ZZEF1	ZZEF1	%1462, %1475	zinc finger ZZ-type and EF-hand domain-containing protein 1	O43149	http://www.phosphosite.org/proteinAction.do?id=15954&showAllSites=true	331	PLNKRQRtSSVVEEH, EHFQASVsPTEAAPP			T*SSVVEEHFQASVS*PTEAAPPATGDQSPGLGTQPK	3	1223.21										14221								14246																5.447
855	850	Cell cycle regulation	ZZEF1	ZZEF1	%1462, %1475	zinc finger ZZ-type and EF-hand domain-containing protein 1	O43149	http://www.phosphosite.org/proteinAction.do?id=15954&showAllSites=true	331	PLNKRQRtSSVVEEH, EHFQASVsPTEAAPP			T*SSVVEEHFQASVS*PTEAAPPATGDQSPGLGTQPK	3	1223.21										14240								14246																4.766
856	851	Cell cycle regulation	ZZEF1	ZZEF1	%1462, %1488	zinc finger ZZ-type and EF-hand domain-containing protein 1	O43149	http://www.phosphosite.org/proteinAction.do?id=15954&showAllSites=true	331	PLNKRQRtSSVVEEH, PPATGDQsPGLGTQP			RQRT*SSVVEEHFQASVSPTEAAPPATGDQS*PGLGTQPK	4	1027.73																14303								14020
857	852	Cell cycle regulation	ZZEF1	ZZEF1	1463, 1473	zinc finger ZZ-type and EF-hand domain-containing protein 1	O43149	http://www.phosphosite.org/proteinAction.do?id=15954&showAllSites=true	331	LNKRQRTsSVVEEHF, VEEHFQAsVSPTEAA			RQRTS*SVVEEHFQAS*VSPTEAAPPATGDQSPGLGTQPK	4	1027.73									12618	12533					14082	14064	12568	12545					14134	14020									4.179	4.869
858	853	Cell cycle regulation	ZZEF1	ZZEF1	1463, 1473, %1488	zinc finger ZZ-type and EF-hand domain-containing protein 1	O43149	http://www.phosphosite.org/proteinAction.do?id=15954&showAllSites=true	331	LNKRQRTsSVVEEHF, VEEHFQAsVSPTEAA, PPATGDQsPGLGTQP			RQRTS*SVVEEHFQAS*VSPTEAAPPATGDQS*PGLGTQPK	4	1047.72															14433
859	854	Cell cycle regulation	ZZEF1	ZZEF1	1463, %1475	zinc finger ZZ-type and EF-hand domain-containing protein 1	O43149	http://www.phosphosite.org/proteinAction.do?id=15954&showAllSites=true	331	LNKRQRTsSVVEEHF, EHFQASVsPTEAAPP			RQRTS*SVVEEHFQASVS*PTEAAPPATGDQSPGLGTQPK	4	1027.73									12561								12568																4.379
860	855	Cell cycle regulation	ZZEF1	ZZEF1	1463, %1475	zinc finger ZZ-type and EF-hand domain-containing protein 1	O43149	http://www.phosphosite.org/proteinAction.do?id=15954&showAllSites=true	331	LNKRQRTsSVVEEHF, EHFQASVsPTEAAPP			TS*SVVEEHFQASVS*PTEAAPPATGDQSPGLGTQPK	3	1223.21									14367								14374																3.665
861	856	Cell cycle regulation	ZZEF1	ZZEF1	1463, %1488	zinc finger ZZ-type and EF-hand domain-containing protein 1	O43149	http://www.phosphosite.org/proteinAction.do?id=15954&showAllSites=true	331	LNKRQRTsSVVEEHF, PPATGDQsPGLGTQP			RQRTS*SVVEEHFQASVSPTEAAPPATGDQS*PGLGTQPK	4	1027.73															14462								14134
862	857	Cell cycle regulation	ZZEF1	ZZEF1	%1464	zinc finger ZZ-type and EF-hand domain-containing protein 1	O43149	http://www.phosphosite.org/proteinAction.do?id=15954&showAllSites=true	331	NKRQRTSsVVEEHFQ			RQRTSS*VVEEHFQASVSPTEAAPPATGDQSPGLGTQPK	3	1343.31										12499								12524																4.431
420	419	Adaptor/scaffold	LMO7; LMO7; LMO7	LMO7; LMO7 iso2; LMO7 iso3	%805; %805; %471	LIM domain only protein 7 isoform 1	Q8WWI1; Q8WWI1-2; Q8WWI1-3	http://www.phosphosite.org/proteinAction.do?id=3190&showAllSites=true	193; 191; 154	PSRRRMYsFDDVLEE; PSRRRMYsFDDVLEE; PSRRRMYsFDDVLEE			RMYS*FDDVLEEGK	2	834.852	429336	499272	93024	110585	4929770	5550080	1749550	1796790	17401	17301	16427	16402	19489	19458	18899	18828	17398	17333	16395	16420	19528	19515	18938	18888	57.0465	57.1103	57.316	57.3282	54.1113	54.3758	54.2422	54.3643	2.981	3.165
864	859	Cell cycle regulation	ZZEF1	ZZEF1	%1464	zinc finger ZZ-type and EF-hand domain-containing protein 1	O43149	http://www.phosphosite.org/proteinAction.do?id=15954&showAllSites=true	331	NKRQRTSsVVEEHFQ			TSS*VVEEHFQAS	2	700.79	48890	38230	205325	193656	0	0	0	0			9604	9742							9613	9769					36.6962	36.7617	36.3807	36.8563	0	0	0	0
865	860	Cell cycle regulation	ZZEF1	ZZEF1	%1464	zinc finger ZZ-type and EF-hand domain-containing protein 1	O43149	http://www.phosphosite.org/proteinAction.do?id=15954&showAllSites=true	331	NKRQRTSsVVEEHFQ			TSS*VVEEHFQASVSPTEAAPPATGDQSPGLGTQPK	3	1196.56									14396	14331	13478		16434			15813	14416	14267	13498		16462			15822									4.287	5.253
4187	4154	Unknown function	LUZP1	LUZP1	820	leucine zipper protein 1	Q86V48	http://www.phosphosite.org/proteinAction.do?id=8594&showAllSites=true	120	ALRERHTsTSNIQVG			HTS*TSNIQVGLAELTSVSNHVSSPFELSIHK	3	1133.89	43977	37153	20291	7712	126395	92540	51379	23672					24698	24703							24713	24636			73.358	73.2475	72.9232	73.1027	67.5122	67.7672	67.3002	67.7372
867	862	Cell cycle regulation	ZZEF1	ZZEF1	%1464, %1475, %1488	zinc finger ZZ-type and EF-hand domain-containing protein 1	O43149	http://www.phosphosite.org/proteinAction.do?id=15954&showAllSites=true	331	NKRQRTSsVVEEHFQ, EHFQASVsPTEAAPP, PPATGDQsPGLGTQP			RQRTSS*VVEEHFQASVS*PTEAAPPATGDQS*PGLGTQPK	4	1047.72																14442								14461
868	863	Cell cycle regulation	ZZEF1	ZZEF1	%1464, 1477	zinc finger ZZ-type and EF-hand domain-containing protein 1	O43149	http://www.phosphosite.org/proteinAction.do?id=15954&showAllSites=true	331	NKRQRTSsVVEEHFQ, FQASVSPtEAAPPAT			TSS*VVEEHFQASVSPT*EAAPPATGDQSPGLGTQPK	3	1223.21										14284								14246																4.303
869	864	Cell cycle regulation	ZZEF1	ZZEF1	%1464, %1488	zinc finger ZZ-type and EF-hand domain-containing protein 1	O43149	http://www.phosphosite.org/proteinAction.do?id=15954&showAllSites=true	331	NKRQRTSsVVEEHFQ, PPATGDQsPGLGTQP			RQRTSS*VVEEHFQASVSPTEAAPPATGDQS*PGLGTQPK	4	1027.73													14935								14597
870	Cell development/differentiation
871	865	Cell development/differentiation	BRD1; BRD1	BRD1; BRD1 iso2	%803; %934	bromodomain-containing protein 1	O95696; Q86X06	http://www.phosphosite.org/proteinAction.do?id=9387&showAllSites=true	120; 133	QPRKRSRsTCGDSEV; QPRKRSRsTCGDSEV			RSRS*TCGDSEVEEESPGK	3	697.288																5849								5873
1717	1705	G protein or regulator	RGS3; RGS3	RGS3; RGS3 iso4	%943; %662	regulator of G-protein signaling 3 isoform 3	P49796; P49796-4	http://www.phosphosite.org/proteinAction.do?id=16850&showAllSites=true	132; 101	SLRRRTHsEGSLLQE; SLRRRTHsEGSLLQE		14-3-3 zeta, G-alpha(q); 14-3-3 zeta, G-alpha(q)	THS*EGSLLQEPR	2	717.325	401519	272643	215158	249640	78087	66760	12248	38166	8940	8883	8502	8577					8977	8933	8479	8572					33.1623	33.2683	32.8338	33.087	33.9592	34.3007	34.2427	34.2435	3.361	3.379
873	867	Cell development/differentiation	BRD1; BRD1	BRD1; BRD1 iso2	845; 976	bromodomain-containing protein 1	O95696; Q86X06	http://www.phosphosite.org/proteinAction.do?id=9387&showAllSites=true	120; 133	GGLGRKAtPRRRCAS; GGLGRKAtPRRRCAS			AT*PRRRCASESSISSSNSPLCDSSFNAPK	4	813.116														12112		11612						12144		11626
1689	1677	G protein or regulator	RACGAP1	MgcRacGAP	186, %187	rac GTPase-activating protein 1	Q9H0H5	http://www.phosphosite.org/proteinAction.do?id=2827&showAllSites=true	71	KREKRRStSRQFVDG, REKRRSTsRQFVDGP			RRST*S*RQFVDGPPGPVK	3	681.989	97308	75176	21527	17278	136762	120901	42158	44609						10263								10296			30.184	29.9752	30.1753	30.1857	30.8908	31.32	31.0427	31.2212
1867	1852	Mitochondrial protein	PKM2; PKM2	PKM2; PKM2 iso2	97; 97	pyruvate kinase isozymes M1/M2 isoform c	P14618; P14618-2	http://www.phosphosite.org/proteinAction.do?id=4126&showAllSites=true	58; 58	NVRTATEsFASDPIL; NVRTATEsFASDPIL			NVRTATES*FASDPILYRPVAVALDTK	4	729.373	58573	54526	8996	14397	0	95438	30588	34844						22342											66.3167	66.2605	66.2568	66.1498	0	61.0533	61.1557	60.9933
2082	2062	Protein kinase, Ser/Thr (non-receptor)	BMP2K	BIKE	%1107	BMP-2-inducible protein kinase isoform b	Q9NSY1	http://www.phosphosite.org/proteinAction.do?id=2191&showAllSites=true	129	PGRPRQNsLHGSFHS			QNS*LHGSFHSADVLK	2	860.396	185462	189781	85531	71741	188628	186391	72740	53400		9903	9474	9569						9920	9466	9580					36.2663	36.1158	35.959	36.3047	35.7592	36.053	35.9405	36.074		1.854
1034	1026	Chromatin, DNA-binding, DNA repair or DNA replication protein	MLH1	MLH1	%477	DNA mismatch repair protein Mlh1 isoform 1	P40692	http://www.phosphosite.org/proteinAction.do?id=14709&showAllSites=true	85	RKRHREDsDVEMVED			RHREDS*DVEMVEDDSRK	2	1091.96	126958	42509	62368	56254	252393	187188	60874	89564	5796	5842	5377	5530		8518		8117	5782		5361			8511		8098	24.1533	24.2632	23.5172	23.9305	26.355	26.7238	26.5903	26.633	2.739	2.783
3479	3450	Transcriptional regulator	MLL	MLL	183	histone-lysine N-methyltransferase MLL isoform 1 precursor	Q03164	http://www.phosphosite.org/proteinAction.do?id=5867&showAllSites=true	432	RGRPRSGsDRNSAIL			PRGRPRSGS*DRNSAILSDPSVFSPLNK	5	598.905	0	0	0	0	686303	1053110	503323	89254						15256											0	0	0	0	43.404	43.7597	43.4702	43.508
2942	2915	Receptor, channel, transporter or cell surface protein	POM121C	POM121C	%323, %325	nuclear envelope pore membrane protein POM 121C	A8CG34	http://www.phosphosite.org/proteinAction.do?id=9645&showAllSites=true	125	KRRRHDSsGSGHSAF, RRHDSSGsGHSAFEP			RRRHDSS*GS*GHSAFEPLVASGVPASFVPKPGSLK	5	736.361	80258	77729	23110	18140	63456	67953	21592	24874	17028																55.9295	55.8702	56.0525	56.0033	51.8415	51.94	51.7797	52.07	3.063
880	874	Cell development/differentiation	BRD1; BRD1	BRD1; BRD1 iso2	%854; %985	bromodomain-containing protein 1	O95696; Q86X06	http://www.phosphosite.org/proteinAction.do?id=9387&showAllSites=true	120; 133	RRRCASEsSISSSNS; RRRCASEsSISSSNS			RRCASES*SISSSNSPLCDSSFNAPK	3	942.072									11218							12702	11266							12739									4.529
3051	3024	Receptor, channel, transporter or cell surface protein	SLC4A4	SLC4A4	%249, %254, %257	electrogenic sodium bicarbonate cotransporter 1 isoform 1	Q9Y6R1	http://www.phosphosite.org/proteinAction.do?id=16742&showAllSites=true	121	DNGSPAMtHRNLTSS, AMTHRNLtSSSLNDI, HRNLTSSsLNDISDK			MFTNPDNGSPAM#T*HRNLT*SSS*LNDISDKPEK	4	915.875	702805	526023	112624	167411	70032	44732	27473	12911	11940								11959								41.6828	41.8062	41.4952	41.704	40.6585	41.0378	40.9603	40.847	4.712
882	876	Cell development/differentiation	BRD1; BRD1	BRD1; BRD1 iso2	%885; %1016	bromodomain-containing protein 1	O95696; Q86X06	http://www.phosphosite.org/proteinAction.do?id=9387&showAllSites=true	120; 133	PALVRRHtLEDRSEL; PALVRRHtLEDRSEL			PALVRRHT*LEDRSELISCIENGNYAK	4	781.137	0	4874	0	0	203143	181245	79604	131086					15994		15485	15390									0	48.1505	0	0	45.4187	45.741	45.5238	45.5467
785	780	Cell cycle regulation	NCAPD3	NCAPD3	%1372	condensin-2 complex subunit D3	P42695	http://www.phosphosite.org/proteinAction.do?id=5835&showAllSites=true	169	KSRHRSRsLGVLPFT			SRS*LGVLPFTLNSGSPEK	3	656.998	58162	18486	12342	16268	695605	511665	214725	191445					20496	20461	19910	19785					20515	20481	19925	19791	60.8507	60.7082	60.7252	60.6745	56.6083	56.8537	56.7505	56.6885
884	878	Cell development/differentiation	BRD1; BRD1	BRD1; BRD1 iso2	%885; %1016	bromodomain-containing protein 1	O95696; Q86X06	http://www.phosphosite.org/proteinAction.do?id=9387&showAllSites=true	120; 133	PALVRRHtLEDRSEL; PALVRRHtLEDRSEL			RHT*LEDRSELISCIENGNYAK	4	647.051																15782								15780
937	931	Cell development/differentiation	NDRG3	NDRG3	%331, %335	protein NDRG3 isoform b	Q9UGV2	http://www.phosphosite.org/proteinAction.do?id=9301&showAllSites=true	41	LARSRTHsTSSSLGS, RTHSTSSsLGSGESP			THS*TSSS*LGSGESPFSR	2	942.364	212119	253163	131871	149073	317225	245368	110706	83759	10738	10648	10152	10246	13497				11140	11054	10516	10609	13820				39.3748	39.373	39.212	39.3977	39.9873	40.2922	40.1475	40.249	3.595	4.043
886	880	Cell development/differentiation	COBLL1	COBLL1	%385, %397	cordon-bleu protein-like 1	Q9Y2I3	http://www.phosphosite.org/proteinAction.do?id=12223&showAllSites=true	132	AGRVRAGsLQLSSMS, SMSAGNSsLRRTKRK			AGS*LQLSSM#SAGNSS*LRR	2	999.429	22329	28237	19457	17057	0	0	0	24296				8778								8761					33.552	33.7403	33.5397	33.6518	0	0	0	35.3502
887	881	Cell development/differentiation	GPRIN1	GRIN1	%73	G protein-regulated inducer of neurite outgrowth 1	Q7Z2K8	http://www.phosphosite.org/proteinAction.do?id=6204&showAllSites=true	102	GMESRHRsPSGAGEG			HRS*PSGAGEGASCSDGPR	3	622.251																4400								4403
3488	3459	Transcriptional regulator	NKRF	NKRF	35	NF-kappa-B-repressing factor isoform 1	O15226	http://www.phosphosite.org/proteinAction.do?id=14510&showAllSites=true	78	KGQKRHLsTCDGQNP			RHLS*TCDGQNPPK	3	530.568	9853	21559	23016	25799	639395	454440	211559	160343					4983	5023		4846					5043	5214		4865	16.873	16.8107	16.5015	16.8427	17.7037	18.1678	17.8538	18.0553
3374	3345	Transcriptional regulator	FRYL	FRYL	%1959	protein furry homolog-like	O94915	http://www.phosphosite.org/proteinAction.do?id=16415&showAllSites=true	340	GDRRRSNtLDIMDGR			RSNT*LDIMDGRINHSSSLAR	3	775.037	674916	776672	155498	107220	357500	524141	155159	148578	11687	11572															41.0792	40.9358	40.8028	40.8953	39.3615	39.6783	39.506	39.5548	1.942	1.626
3431	3402	Transcriptional regulator	GTF2F1	GTF2F1	%381, %385, %391	general transcription factor IIF subunit 1	P35269	http://www.phosphosite.org/proteinAction.do?id=8665&showAllSites=true	58	RKPSGGSsRGNSRPG, GGSSRGNsRPGTPSA, NSRPGTPsAEGGSTS	GTF2F1		KPSGGSS*RGNS*RPGTPS*AEGGSTSSTLR	4	729.558	118463	109786	264143	123081	50571	44938	12701	19588			5040														23.1307	22.8055	22.8422	23.0412	25.393	25.7653	25.4853	25.5817
4238	4205	Unknown function	ORF34	ORF34	22	ORF36	YP_001129389	http://www.ncbi.nlm.nih.gov/entrez/query.fcgi?db=protein&cmd=search&term=YP_001129389	50	LRRSRTQsSGGGLTI			SRTQS*SGGGLTICPR	3	552.922	595846	414038	0	0	2262020	1922850	756337	678195	8308				10715	10801	10397		8330				10734	10821			31.292	31.3018	0	0	32.2622	32.6397	32.426	32.5918	3.304
4240	4207	Unknown function	ORF34	ORF34	22	ORF36	YP_001129389	http://www.ncbi.nlm.nih.gov/entrez/query.fcgi?db=protein&cmd=search&term=YP_001129389	50	LRRSRTQsSGGGLTI			TQS*SGGGLTICPR	2	707.313	585027	505461	0	0	3183550	2440300	942524	958707	10073				12678	12755	12249	12198	10132				12728	12816	12286	12235	36.5218	36.5055	0	0	37.2853	37.7023	37.4403	37.5265	2.617
1436	1427	Cytoskeletal protein	PLEC; PLEC; PLEC; PLEC	plectin 1; plectin 1 iso2; plectin 1 iso6; plectin 1 iso11	%4252, %4385; %4275; %4234; %4248	plectin isoform 1c	Q15149; Q15149-2; Q6S382; Q15149-4	http://www.phosphosite.org/proteinAction.do?id=3507&showAllSites=true	532; 518; 515; 516	GGFRSRSsSVGSSSS, GGFRSRSsSVGSSSS; GGFRSRSsSVGSSSS; GGFRSRSsSVGSSSS; GGFRSRSsSVGSSSS			SS*SVGSSSSYPISPAVSR	3	612.279	284800	191040	62202	214892	1166660	738036	288976	370950	11381	11293				13917		13336	11434	11348				13971		13390	40.2017	40.2543	40.1415	40.1137	40.1983	40.5562	40.3663	40.4707	2.919	2.808
3811	3781	Translation	RPS6	S6	%235, %236, %240, %242	40S ribosomal protein S6	P62753	http://www.phosphosite.org/proteinAction.do?id=1040&showAllSites=true	29	IAKRRRLsSLRASTS, AKRRRLSsLRASTSK, RLSSLRAsTSKSESS, SSLRASTsKSESSQK	Akt1, Akt2, PKACa, PKCA, PKCD, PPP5C, RSK2, p70S6K, p70S6Kb, p90RSK		RLS*S*LRAS*TS*K	2	763.284	0	0	0	0	463738	407965	148509	150527					12148												0	0	0	0	35.653	36.053	35.8308	35.9098
895	889	Cell development/differentiation	NDRG3	NDRG3	%327, %329	protein NDRG3 isoform b	Q9UGV2	http://www.phosphosite.org/proteinAction.do?id=9301&showAllSites=true	41	SMTRLARsRTHSTSS, TRLARSRtHSTSSSL			S*RT*HSTSSSLGSGESPFSR	3	709.623												9346
896	890	Cell development/differentiation	NDRG3	NDRG3	%327, %329, %331	protein NDRG3 isoform b	Q9UGV2	http://www.phosphosite.org/proteinAction.do?id=9301&showAllSites=true	41	SMTRLARsRTHSTSS, TRLARSRtHSTSSSL, LARSRTHsTSSSLGS			LARS*RT*HS*TSSSLGSGESPFSR	3	849.686											9203
897	891	Cell development/differentiation	NDRG3	NDRG3	%327, %331	protein NDRG3 isoform b	Q9UGV2	http://www.phosphosite.org/proteinAction.do?id=9301&showAllSites=true	41	SMTRLARsRTHSTSS, LARSRTHsTSSSLGS			LARS*RTHS*TSSSLGSGESPFSR	3	823.03											8337	8450			10712				8332				10711
3505	3476	Transcriptional regulator	PSME3	PSME3	%23	proteasome activator complex subunit 3 isoform 1	P61289	http://www.phosphosite.org/proteinAction.do?id=14739&showAllSites=true	30	DSFRERItSEAEDLV			VDSFRERIT*SEAEDLVANFFPK	4	663.319	0	0	0	446	84083	64698	31940	19253					29860	29685							29910	29756			0	0	0	88.742	83.2108	83.2597	83.2093	83.195
899	893	Cell development/differentiation	NDRG3	NDRG3	%327, %331	protein NDRG3 isoform b	Q9UGV2	http://www.phosphosite.org/proteinAction.do?id=9301&showAllSites=true	41	SMTRLARsRTHSTSS, LARSRTHsTSSSLGS			S*RTHS*TSSSLGSGESPFSR	2	1063.93													12260								11973
900	894	Cell development/differentiation	NDRG3	NDRG3	%327, %331	protein NDRG3 isoform b	Q9UGV2	http://www.phosphosite.org/proteinAction.do?id=9301&showAllSites=true	41	SMTRLARsRTHSTSS, LARSRTHsTSSSLGS			S*RTHS*TSSSLGSGESPFSR	3	709.623											9238
901	895	Cell development/differentiation	NDRG3	NDRG3	%327, %331, %334	protein NDRG3 isoform b	Q9UGV2	http://www.phosphosite.org/proteinAction.do?id=9301&showAllSites=true	41	SMTRLARsRTHSTSS, LARSRTHsTSSSLGS, SRTHSTSsSLGSGES			LARS*RTHS*TSS*SLGSGESPFSR	3	849.686									9710																								2.971
902	896	Cell development/differentiation	NDRG3	NDRG3	%327, %332	protein NDRG3 isoform b	Q9UGV2	http://www.phosphosite.org/proteinAction.do?id=9301&showAllSites=true	41	SMTRLARsRTHSTSS, ARSRTHStSSSLGSG			LARS*RTHST*SSSLGSGESPFSR	3	823.03													11071								11091
903	897	Cell development/differentiation	NDRG3	NDRG3	%329	protein NDRG3 isoform b	Q9UGV2	http://www.phosphosite.org/proteinAction.do?id=9301&showAllSites=true	41	TRLARSRtHSTSSSL			SRT*HSTSSSLGSGESPFSR	3	682.967																10270								10345
904	898	Cell development/differentiation	NDRG3	NDRG3	%329, %331	protein NDRG3 isoform b	Q9UGV2	http://www.phosphosite.org/proteinAction.do?id=9301&showAllSites=true	41	TRLARSRtHSTSSSL, LARSRTHsTSSSLGS			LARSRT*HS*TSSSLGSGESPFSR	3	823.03	259287	224054	184313	183622	1037120	961869	706480	743118		8746				11116				8744							32.6998	32.6818	32.4122	32.6657	33.1562	33.4332	33.344	33.4665		2.683
905	899	Cell development/differentiation	NDRG3	NDRG3	%329, %331	protein NDRG3 isoform b	Q9UGV2	http://www.phosphosite.org/proteinAction.do?id=9301&showAllSites=true	41	TRLARSRtHSTSSSL, LARSRTHsTSSSLGS			LARSRT*HS*TSSSLGSGESPFSR	4	617.524													11038
4623	4589	Vesicle protein	REPS1	REPS1	%709	ralBP1-associated Eps domain-containing protein 1 isoform b	Q96D71	http://www.phosphosite.org/proteinAction.do?id=5353&showAllSites=true	87	PVRRRLKsEDELRPE			RRLKS*EDELRPEVDEHTQK	3	815.734	1040010	373567	156505	368016	1028130	1238530	551786	228141	4926		4748			7568	7208		4942					7587			21.7772	22.1362	22.0833	21.5875	23.9545	24.3743	24.1505	24.323	2.22
2648	2622	RNA processing	SF3B2	SF3B2	%343	splicing factor 3B subunit 2	Q13435	http://www.phosphosite.org/proteinAction.do?id=2959&showAllSites=true	100	PQRVRGVsSESSGDR			KKPQRVRGVS*SESSGDREK	5	442.827	0	0	0	0	842372	883889	298269	282577						3347											0	0	0	0	13.0627	13.3347	12.9951	13.1134
908	902	Cell development/differentiation	NDRG3	NDRG3	%329, %331, %334	protein NDRG3 isoform b	Q9UGV2	http://www.phosphosite.org/proteinAction.do?id=9301&showAllSites=true	41	TRLARSRtHSTSSSL, LARSRTHsTSSSLGS, SRTHSTSsSLGSGES			LARSRT*HS*TSS*SLGSGESPFSR	3	849.686											9191
909	903	Cell development/differentiation	NDRG3	NDRG3	%329, %331, %335	protein NDRG3 isoform b	Q9UGV2	http://www.phosphosite.org/proteinAction.do?id=9301&showAllSites=true	41	TRLARSRtHSTSSSL, LARSRTHsTSSSLGS, RTHSTSSsLGSGESP			LARSRT*HS*TSSS*LGSGESPFSR	3	849.686										9305																								3.138
4244	4211	Unknown function	ORF34	ORF34	22, 28	ORF36	YP_001129389	http://www.ncbi.nlm.nih.gov/entrez/query.fcgi?db=protein&cmd=search&term=YP_001129389	50	LRRSRTQsSGGGLTI, QSSGGGLtICPRCAL			RSRTQS*SGGGLT*ICPR	2	946.913	23231	17919	0	0	78920	92030	31517	26622		7969															30.3663	30.3265	0	0	31.4683	31.8475	31.5958	31.8313		2.066
911	905	Cell development/differentiation	NDRG3	NDRG3	%329, %332, %335	protein NDRG3 isoform b	Q9UGV2	http://www.phosphosite.org/proteinAction.do?id=9301&showAllSites=true	41	TRLARSRtHSTSSSL, ARSRTHStSSSLGSG, RTHSTSSsLGSGESP			LARSRT*HST*SSS*LGSGESPFSR	3	849.686										9287		9003																						2.486
912	906	Cell development/differentiation	NDRG3	NDRG3	%329, %335, %341	protein NDRG3 isoform b	Q9UGV2	http://www.phosphosite.org/proteinAction.do?id=9301&showAllSites=true	41	TRLARSRtHSTSSSL, RTHSTSSsLGSGESP, SSLGSGEsPFSRSVT			SRT*HSTSSS*LGSGES*PFSR	3	736.278									8826																								2.522
913	907	Cell development/differentiation	NDRG3	NDRG3	%329, %341	protein NDRG3 isoform b	Q9UGV2	http://www.phosphosite.org/proteinAction.do?id=9301&showAllSites=true	41	TRLARSRtHSTSSSL, SSLGSGEsPFSRSVT			SRT*HSTSSSLGSGES*PFSR	3	709.623												7741								8740
834	829	Cell cycle regulation	TNKS1BP1	TNKS1BP1	%1666	182 kDa tankyrase-1-binding protein	Q9C0C2	http://www.phosphosite.org/proteinAction.do?id=4542&showAllSites=true	182	KLRPRNRsAEEGELA			S*AEEGELAESK	2	615.25	25199	71191	150467	116511	251628	427238	107227	129415			5076	5181		8285					5088	5197		8280			23.1307	22.8617	22.784	23.0412	25.7168	26.1433	25.8223	25.9128
915	909	Cell development/differentiation	NDRG3	NDRG3	%331	protein NDRG3 isoform b	Q9UGV2	http://www.phosphosite.org/proteinAction.do?id=9301&showAllSites=true	41	LARSRTHsTSSSLGS			LARSRTHS*TSSSLGSGESPFSR	4	597.533																9402								9442
4482	4448	Vesicle protein	NDRG1	NDRG1	%328, %330	protein NDRG1	Q92597	http://www.phosphosite.org/proteinAction.do?id=5932&showAllSites=true	43	TRLMRSRtASGSSVT, LMRSRTAsGSSVTSL	PKACa, SGK1		LMRSRT*AS*GSSVTSLDGTR	3	714.652	101596	70836	0	0	112539	19623	0	22811		8258								8245							31.128	31.2453	0	0	32.3648	31.8475	0	32.5918		2.364
1803	1791	G protein or regulator	TSC2; TSC2; TSC2	TSC2; TSC2 iso3; TSC2 iso4	%1798; %1754; %1775	tuberin isoform 1	P49815; P49815-3; P49815-4	http://www.phosphosite.org/proteinAction.do?id=1095&showAllSites=true	201; 196; 198	GQRKRLIsSVEDFTE; GQRKRLIsSVEDFTE; GQRKRLIsSVEDFTE	p90RSK; p90RSK; p90RSK		RLIS*SVEDFTEFV	2	811.379	0	0	0	0	1999420	1467290	591873	605343					29424	29288		28714					29466	29323		28734	0	0	0	0	81.8305	81.935	81.7385	81.8222
4153	4120	Unknown function	KANK1	ANKRD15	186	KN motif and ankyrin repeat domain-containing protein 1 isoform a	Q14678	http://www.phosphosite.org/proteinAction.do?id=16111&showAllSites=true	147	FRRPRLAsFGGMGTT			LAS*FGGM#GTTSSLPSFVGSGNHNPAK	3	873.063	348329	407551	164811	190053	1194600	1108550	425073	396855						18571								18612			54.9558	54.9303	55.3607	55.0438	51.8415	52.0957	51.8873	51.9617
4308	4275	Unknown function	PRRC2B	BAT2L	%1132, %1136	protein PRRC2B	Q5JSZ5-1	http://www.phosphosite.org/proteinAction.do?id=24148&showAllSites=true	243	KPRRRVAsETHSEGS, RVASETHsEGSEYEE			VAS*ETHS*EGSEYEELPK	2	1026.4	92127	78663	102031	97715	209610	138690	60747	64759	10714	10620	10128	10223	13398	13457			10741	10634	10117	10231	13379	13446			38.2518	38.1865	37.9342	38.256	38.9	39.2662	39.0875	39.1873	3.799	4.124
920	914	Cell development/differentiation	NDRG3	NDRG3	%331, %332	protein NDRG3 isoform b	Q9UGV2	http://www.phosphosite.org/proteinAction.do?id=9301&showAllSites=true	41	LARSRTHsTSSSLGS, ARSRTHStSSSLGSG			THS*T*SSSLGSGESPFSR	3	628.578												10264								10609
921	915	Cell development/differentiation	NDRG3	NDRG3	%331, %332, %335	protein NDRG3 isoform b	Q9UGV2	http://www.phosphosite.org/proteinAction.do?id=9301&showAllSites=true	41	LARSRTHsTSSSLGS, ARSRTHStSSSLGSG, RTHSTSSsLGSGESP			LARSRTHS*T*SSS*LGSGESPFSR	3	849.686											8908								9235
922	916	Cell development/differentiation	NDRG3	NDRG3	%331, %333	protein NDRG3 isoform b	Q9UGV2	http://www.phosphosite.org/proteinAction.do?id=9301&showAllSites=true	41	LARSRTHsTSSSLGS, RSRTHSTsSSLGSGE			SRTHS*TS*SSLGSGESPFSR	2	1063.93										9382																								3.201
923	917	Cell development/differentiation	NDRG3	NDRG3	%331, %333, %335	protein NDRG3 isoform b	Q9UGV2	http://www.phosphosite.org/proteinAction.do?id=9301&showAllSites=true	41	LARSRTHsTSSSLGS, RSRTHSTsSSLGSGE, RTHSTSSsLGSGESP			SRTHS*TS*SS*LGSGESPFSR	2	1103.91												9469								9538
924	918	Cell development/differentiation	NDRG3	NDRG3	%331, %334	protein NDRG3 isoform b	Q9UGV2	http://www.phosphosite.org/proteinAction.do?id=9301&showAllSites=true	41	LARSRTHsTSSSLGS, SRTHSTSsSLGSGES			LARSRTHS*TSS*SLGSGESPFSR	3	823.03													10862
925	919	Cell development/differentiation	NDRG3	NDRG3	%331, %334	protein NDRG3 isoform b	Q9UGV2	http://www.phosphosite.org/proteinAction.do?id=9301&showAllSites=true	41	LARSRTHsTSSSLGS, SRTHSTSsSLGSGES			SRTHS*TSS*SLGSGESPFSR	2	1063.93									9458		8952	9099	11627		11558	11494				9118	11973		11572										2.911
926	920	Cell development/differentiation	NDRG3	NDRG3	%331, %334	protein NDRG3 isoform b	Q9UGV2	http://www.phosphosite.org/proteinAction.do?id=9301&showAllSites=true	41	LARSRTHsTSSSLGS, SRTHSTSsSLGSGES			SRTHS*TSS*SLGSGESPFSR	2	1063.93													11934								11973
927	921	Cell development/differentiation	NDRG3	NDRG3	%331, %334	protein NDRG3 isoform b	Q9UGV2	http://www.phosphosite.org/proteinAction.do?id=9301&showAllSites=true	41	LARSRTHsTSSSLGS, SRTHSTSsSLGSGES			SRTHS*TSS*SLGSGESPFSR	3	709.623													11915								11973
928	922	Cell development/differentiation	NDRG3	NDRG3	%331, %334	protein NDRG3 isoform b	Q9UGV2	http://www.phosphosite.org/proteinAction.do?id=9301&showAllSites=true	41	LARSRTHsTSSSLGS, SRTHSTSsSLGSGES			THS*TSS*SLGSGESPFSR	2	942.364									11084	11037	10464	10566	13793	13854	13347	13294	11140	11054	10516	10609	13820	13845	13357	13306									3.525	3.583
337	336	Adaptor/scaffold	IRS2	IRS2	%1148, %1162	insulin receptor substrate 2	Q9Y4H2	http://www.phosphosite.org/proteinAction.do?id=6018&showAllSites=true	137	QGGRRRHsSETFSST, TTTVTPVsPSFAHNP			ADPQGGRRRHS*SETFSSTTTVTPVS*PSFAHNPK	4	925.673	5109	0	0	0	182189	162536	69382	55479					11751												35.6278	0	0	0	34.9027	35.2035	35.1095	35.1268
930	924	Cell development/differentiation	NDRG3	NDRG3	%331, %334, %335	protein NDRG3 isoform b	Q9UGV2	http://www.phosphosite.org/proteinAction.do?id=9301&showAllSites=true	41	LARSRTHsTSSSLGS, SRTHSTSsSLGSGES, RTHSTSSsLGSGESP			SRTHS*TSS*S*LGSGESPFSR	3	736.278	578461	665551	538454	459838	318509	282307	139051	117627		9838		9477	12653							9538					35.7542	35.9392	35.7733	36.1593	37.2853	37.5942	37.3253	37.4738		2.54
931	925	Cell development/differentiation	NDRG3	NDRG3	%331, %334, %335	protein NDRG3 isoform b	Q9UGV2	http://www.phosphosite.org/proteinAction.do?id=9301&showAllSites=true	41	LARSRTHsTSSSLGS, SRTHSTSsSLGSGES, RTHSTSSsLGSGESP			THS*TSS*S*LGSGESPFSR	2	982.347	51194	39833	31766	33887	0	0	0	0			10788								10768						40.09	40.315	39.935	40.1727	0	0	0	0
932	926	Cell development/differentiation	NDRG3	NDRG3	%331, %334, %335, %338	protein NDRG3 isoform b	Q9UGV2	http://www.phosphosite.org/proteinAction.do?id=9301&showAllSites=true	41	LARSRTHsTSSSLGS, SRTHSTSsSLGSGES, RTHSTSSsLGSGESP, STSSSLGsGESPFSR			SRTHS*TSS*S*LGS*GESPFSR	2	1143.9	47580	41084	21752	16444	0	0	0	0			9820														36.9742	37.2852	36.966	37.1993	0	0	0	0
933	927	Cell development/differentiation	NDRG3	NDRG3	%331, %334, %341	protein NDRG3 isoform b	Q9UGV2	http://www.phosphosite.org/proteinAction.do?id=9301&showAllSites=true	41	LARSRTHsTSSSLGS, SRTHSTSsSLGSGES, SSLGSGEsPFSRSVT			SRTHS*TSS*SLGSGES*PFSR	3	736.278									8807		8367						9880		9403														2.672
934	928	Cell development/differentiation	NDRG3	NDRG3	%331, %335	protein NDRG3 isoform b	Q9UGV2	http://www.phosphosite.org/proteinAction.do?id=9301&showAllSites=true	41	LARSRTHsTSSSLGS, RTHSTSSsLGSGESP			SRTHS*TSSS*LGSGESPFSR	2	1063.93									9097	9054	8602	8708		12003			9502	9458	8983			12039											3.227	3.163
935	929	Cell development/differentiation	NDRG3	NDRG3	%331, %335	protein NDRG3 isoform b	Q9UGV2	http://www.phosphosite.org/proteinAction.do?id=9301&showAllSites=true	41	LARSRTHsTSSSLGS, RTHSTSSsLGSGESP			SRTHS*TSSS*LGSGESPFSR	2	1063.93														11672								12039
936	930	Cell development/differentiation	NDRG3	NDRG3	%331, %335	protein NDRG3 isoform b	Q9UGV2	http://www.phosphosite.org/proteinAction.do?id=9301&showAllSites=true	41	LARSRTHsTSSSLGS, RTHSTSSsLGSGESP			SRTHS*TSSS*LGSGESPFSR	3	709.623											8588
4311	4278	Unknown function	PRRC2B	BAT2L	%1132, 1139	protein PRRC2B	Q5JSZ5-1	http://www.phosphosite.org/proteinAction.do?id=24148&showAllSites=true	243	KPRRRVAsETHSEGS, SETHSEGsEYEELPK			PRRRVAS*ETHSEGS*EYEELPK	3	873.053	0	0	0	0	244777	254145	102539	77340					9385												0	0	0	0	28.9072	29.4495	29.1752	29.1512
253	252	Adaptor/scaffold	CD2BP2	CD2BP2	7	CD2 antigen cytoplasmic tail-binding protein 2	O95400	http://www.phosphosite.org/proteinAction.do?id=14937&showAllSites=true	38	-MPKRKVtFQGVGDE			RKVT*FQGVGDEEDEDEIIVPK	3	828.395	0	0	9702	0	319316	322094	139252	97005					16276	16288	15738	15661					16294	16302	15746	15654	0	0	48.4458	0	46.1093	46.3725	46.2257	46.1873
939	933	Cell development/differentiation	NDRG3	NDRG3	%331, %335	protein NDRG3 isoform b	Q9UGV2	http://www.phosphosite.org/proteinAction.do?id=9301&showAllSites=true	41	LARSRTHsTSSSLGS, RTHSTSSsLGSGESP			THS*TSSS*LGSGESPFSR	3	628.578											10485								10516
940	934	Cell development/differentiation	NDRG3	NDRG3	%331, %341	protein NDRG3 isoform b	Q9UGV2	http://www.phosphosite.org/proteinAction.do?id=9301&showAllSites=true	41	LARSRTHsTSSSLGS, SSLGSGEsPFSRSVT			SRTHS*TSSSLGSGES*PFSR	2	1063.93									8056																								2.81
941	935	Cell development/differentiation	NDRG3	NDRG3	%331, %341	protein NDRG3 isoform b	Q9UGV2	http://www.phosphosite.org/proteinAction.do?id=9301&showAllSites=true	41	LARSRTHsTSSSLGS, SSLGSGEsPFSRSVT			SRTHS*TSSSLGSGES*PFSR	3	709.623											7634								8647
942	936	Cell development/differentiation	NDRG3	NDRG3	%332	protein NDRG3 isoform b	Q9UGV2	http://www.phosphosite.org/proteinAction.do?id=9301&showAllSites=true	41	ARSRTHStSSSLGSG			SRTHST*SSSLGSGESPFSR	3	682.967										8315		8010		10744	10308			8392		8047		10800	10396											3.776
943	937	Cell development/differentiation	NDRG3	NDRG3	%332, %333	protein NDRG3 isoform b	Q9UGV2	http://www.phosphosite.org/proteinAction.do?id=9301&showAllSites=true	41	ARSRTHStSSSLGSG, RSRTHSTsSSLGSGE			SRTHST*S*SSLGSGESPFSR	3	709.623									9766																								2.648
944	938	Cell development/differentiation	NDRG3	NDRG3	%332, %334	protein NDRG3 isoform b	Q9UGV2	http://www.phosphosite.org/proteinAction.do?id=9301&showAllSites=true	41	ARSRTHStSSSLGSG, SRTHSTSsSLGSGES			SRTHST*SS*SLGSGESPFSR	3	709.623												9048				11482				9118				11521
945	939	Cell development/differentiation	NDRG3	NDRG3	%332, %334, %335	protein NDRG3 isoform b	Q9UGV2	http://www.phosphosite.org/proteinAction.do?id=9301&showAllSites=true	41	ARSRTHStSSSLGSG, SRTHSTSsSLGSGES, RTHSTSSsLGSGESP			SRTHST*SS*S*LGSGESPFSR	2	1103.91													12726
946	940	Cell development/differentiation	NDRG3	NDRG3	%332, %334, %335	protein NDRG3 isoform b	Q9UGV2	http://www.phosphosite.org/proteinAction.do?id=9301&showAllSites=true	41	ARSRTHStSSSLGSG, SRTHSTSsSLGSGES, RTHSTSSsLGSGESP			SRTHST*SS*S*LGSGESPFSR	3	736.278									9944								9880																3.1
947	941	Cell development/differentiation	NDRG3	NDRG3	%332, %334, %335, %338	protein NDRG3 isoform b	Q9UGV2	http://www.phosphosite.org/proteinAction.do?id=9301&showAllSites=true	41	ARSRTHStSSSLGSG, SRTHSTSsSLGSGES, RTHSTSSsLGSGESP, STSSSLGsGESPFSR			SRTHST*SS*S*LGS*GESPFSR	2	1143.9												9932
948	942	Cell development/differentiation	NDRG3	NDRG3	%332, %334, %341	protein NDRG3 isoform b	Q9UGV2	http://www.phosphosite.org/proteinAction.do?id=9301&showAllSites=true	41	ARSRTHStSSSLGSG, SRTHSTSsSLGSGES, SSLGSGEsPFSRSVT			SRTHST*SS*SLGSGES*PFSR	3	736.278										8785																								2.692
949	943	Cell development/differentiation	NDRG3	NDRG3	%332, %335	protein NDRG3 isoform b	Q9UGV2	http://www.phosphosite.org/proteinAction.do?id=9301&showAllSites=true	41	ARSRTHStSSSLGSG, RTHSTSSsLGSGESP			SRTHST*SSS*LGSGESPFSR	3	709.623									9068	9026				11644		11167	9502					12039		11521									2.927	2.695
950	944	Cell development/differentiation	NDRG3	NDRG3	%332, %341	protein NDRG3 isoform b	Q9UGV2	http://www.phosphosite.org/proteinAction.do?id=9301&showAllSites=true	41	ARSRTHStSSSLGSG, SSLGSGEsPFSRSVT			SRTHST*SSSLGSGES*PFSR	3	709.623										7960				10709				9080				12039												3.074
951	945	Cell development/differentiation	NDRG3	NDRG3	%333	protein NDRG3 isoform b	Q9UGV2	http://www.phosphosite.org/proteinAction.do?id=9301&showAllSites=true	41	RSRTHSTsSSLGSGE			THSTS*SSLGSGESPFSR	3	601.923												9644								9664
952	946	Cell development/differentiation	NDRG3	NDRG3	%333, %334	protein NDRG3 isoform b	Q9UGV2	http://www.phosphosite.org/proteinAction.do?id=9301&showAllSites=true	41	RSRTHSTsSSLGSGE, SRTHSTSsSLGSGES			SRTHSTS*S*SLGSGESPFSR	3	709.623									9426	9361	8928			11978	11532		9502		8983			12039	11572										3.229	2.784
953	947	Cell development/differentiation	NDRG3	NDRG3	%333, %334, %335	protein NDRG3 isoform b	Q9UGV2	http://www.phosphosite.org/proteinAction.do?id=9301&showAllSites=true	41	RSRTHSTsSSLGSGE, SRTHSTSsSLGSGES, RTHSTSSsLGSGESP			SRTHSTS*S*S*LGSGESPFSR	3	736.278											9404								9403
954	948	Cell development/differentiation	NDRG3	NDRG3	%333, %335	protein NDRG3 isoform b	Q9UGV2	http://www.phosphosite.org/proteinAction.do?id=9301&showAllSites=true	41	RSRTHSTsSSLGSGE, RTHSTSSsLGSGESP			SRTHSTS*SS*LGSGESPFSR	3	709.623												8681	11599		11218						11973		11572
955	949	Cell development/differentiation	NDRG3	NDRG3	%333, %335	protein NDRG3 isoform b	Q9UGV2	http://www.phosphosite.org/proteinAction.do?id=9301&showAllSites=true	41	RSRTHSTsSSLGSGE, RTHSTSSsLGSGESP			THSTS*SS*LGSGESPFSR	3	628.578									11089						13355		11140						13357										3.146
956	950	Cell development/differentiation	NDRG3	NDRG3	%333, %341	protein NDRG3 isoform b	Q9UGV2	http://www.phosphosite.org/proteinAction.do?id=9301&showAllSites=true	41	RSRTHSTsSSLGSGE, SSLGSGEsPFSRSVT			SRTHSTS*SSLGSGES*PFSR	3	709.623									8031																								2.531
759	754	Cell cycle regulation	CLASP1; CLASP1	CLASP1; CLASP1 iso3	%646; %646	CLIP-associating protein 1 isoform 2	Q7Z460; Q7Z460-3	http://www.phosphosite.org/proteinAction.do?id=6179&showAllSites=true	169; 165	RIRTRRQsSGSATNV; RIRTRRQsSGSATNV			TRRQS*SGSATNVASTPDNR	3	695.654	783143	426140	764632	803090	1185500	948358	412626	372220		3306	2946	3067	5286		5110	5094		3324	2940	3064	5316		5125	5117	17.1673	17.3012	16.7433	17.1317	18.4277	18.8857	18.6048	18.7362		3.105
958	952	Cell development/differentiation	NUMBL	NUMBL	%305	numb-like protein	Q9Y6R0	http://www.phosphosite.org/proteinAction.do?id=8244&showAllSites=true	65	EQLVRQGsFRGFPAL	CaMK1-alpha, CaMK2-alpha, CaMK4	14-3-3 eta	RHAPLEQLVRQGS*FRGFPALSQK	5	541.287	10710	92347	3700	0	138987	150543	159897	204480	15669	15564			17251	17266	16665	16615	15718	15632			17239	17310	16733	16662	50.7732	52.3727	52.1738	0	48.4263	48.8577	48.6923	48.6918	3.416	3.464
1329	1320	Cytoskeletal protein	LMNA; LMNA	lamin A/C; lamin A/C iso2	%403, %407; %403, %407	prelamin-A/C isoform 2	P02545; P02545-2	http://www.phosphosite.org/proteinAction.do?id=5787&showAllSites=true	74; 65	QRSRGRAsSHSSQTQ, GRASSHSsQTQGGGS; QRSRGRAsSHSSQTQ, GRASSHSsQTQGGGS			SRGRAS*SHSS*QTQGGGSVTK	3	712.306	2923510	3934870	729056	476110	45743400	33703200	10941500	18629100								3018									15.3586	15.1141	15.3644	15.6483	12.9045	13.1154	12.827	13.0079
1411	1402	Cytoskeletal protein	PALLD	palladin	%1106, %1118, %1121	palladin isoform 1	Q8WX93	http://www.phosphosite.org/proteinAction.do?id=8853&showAllSites=true	151	GRSPRSPsGHPHVRR, VRRPRSRsRDSGDEN, PRSRSRDsGDENEPI	Akt1		SPS*GHPHVRRPRSRS*RDS*GDENEPIQER	5	696.504	819402	603253	212300	229514	97627	110812	40658	34096					5735												17.2168	17.6773	16.7932	17.1827	19.6022	19.9563	19.7313	19.773
1476	1466	Endoplasmic reticulum or golgi	P4HA1	P4HA1	93	prolyl 4-hydroxylase subunit alpha-1 isoform 1 precursor	P13674	http://www.phosphosite.org/proteinAction.do?id=3290883&showAllSites=true	61	KLMKRLNtEWSELEN			RLNT*EWSELENLVLK	3	641.991	0	0	0	0	12361	10022	0	3996					27831								27833				0	0	0	0	76.6725	76.8645	0	76.8573
962	956	Cell development/differentiation	THOC5	FMIP	%328	THO complex subunit 5 homolog	Q13769	http://www.phosphosite.org/proteinAction.do?id=6130&showAllSites=true	79	TTKRRRPtLGVQLDD			RRRPT*LGVQLDDK	4	409.219	966335	636674	186214	201722	1828050	2263480	2108530	1403480	7459				9643												28.9662	28.9347	28.5508	28.7982	29.6225	30.0508	29.7893	29.8893	2.547
963	Chaperone
964	957	Chaperone	HSPA1A; HSPA1B; HSPA1L; HSPA2; HSPA6; HSPA7; HSPA8	HSP70; HSP70-2; HSPA1L; HSPA2; HSPA6; HSPA7; HSC70	%265; %265; %267; %268; 267; 267; %265	heat shock 70 kDa protein 1A/1B	P08107; NP_005337; P34931; P54652; P17066; P48741; P11142	http://www.phosphosite.org/proteinAction.do?id=4627&showAllSites=true	70; 70; 70; 70; 71; 40; 71	RAVRRLRtACERAKR; RAVRRLRtACERAKR; RAVRRLRtACERAKR; RAVRRLRtACERAKR; RALRRLRtACERAKR; RALRRLRtACERAKR; RAVRRLRtACERAKR			RLRT*ACER	3	381.181	1882120	2123020	1206590	1516	510399	369061	168879	152522					3346												15.5624	15.4683	15.5156	14.2936	13.2395	13.4493	13.4092	13.2921
1654	1642	G protein or regulator	GBF1	GBF1	%1335	Golgi-specific brefeldin A-resistance guanine nucleotide exchange factor 1 isoform 2	Q92538	http://www.phosphosite.org/proteinAction.do?id=5930&showAllSites=true	206	RPGKIHRsATDADVV			IHRS*ATDADVVNSGWLVVGKDDVDNSK	4	745.107	196438	131456	35629	43545	157211	100407	0	47665	15166					16966											50.8307	50.8162	50.756	50.8747	47.7135	47.98	0	47.9142	3.185
1812	1799	Kinase (non-protein)	PANK2	PANK2	%189	pantothenate kinase 2, mitochondrial isoform 2	Q9BZ23	http://www.phosphosite.org/proteinAction.do?id=12355&showAllSites=true	63	TRRDRLGsYSGPTSV			DRLGS*YSGPTSVSR	2	781.354	157080	131995	87307	78582	544029	494658	231789	142673	8817																32.5803	32.6818	32.4122	32.7257	33.9042	34.2478	34.1342	34.1883	2.133
1819	1806	Kinase (non-protein)	PFKP	PFKP	%386	6-phosphofructokinase type C isoform 2	Q01813	http://www.phosphosite.org/proteinAction.do?id=2998&showAllSites=true	86	AVRLRGRsFAGNLNT			S*FAGNLNTYK	2	597.763	364027	354517	640869	638528	575537	494356	209104	181548			11106	11219							11146						41.3327	41.4255	41.1148	41.4433	41.4353	41.7665	41.6542	41.7043
3975	3942	Unknown function	C17orf59	FLJ20014	%196	hypothetical protein LOC54785	Q96GS4	http://www.phosphosite.org/proteinAction.do?id=9445&showAllSites=true	37	AGGGRRAtISSPLEL			RAT*ISSPLELEGTVSRHGDLTHFVANNLQLK	4	871.699	25537	0	0	0	196750	85655	65759	37984					21233								21229				63.2903	0	0	0	58.4502	58.6863	58.4017	58.5343
2171	2151	Protein kinase, Ser/Thr (non-receptor)	GSK3B; GSK3B	GSK3B; GSK3B iso2	7; 7	glycogen synthase kinase-3 beta isoform 2	P49841; NP_002084.2	http://www.phosphosite.org/proteinAction.do?id=604&showAllSites=true	47; 48	-MSGRPRtTSFAESC; -MSGRPRtTSFAESC			T*TSFAESCKPVQQPSAFGSMK	2	1184.52	985395	1745530	211827	174029	1088030	730865	265190	393032	12655	12593							12715	12629							43.8085	43.8525	43.7685	43.7235	42.36	42.7107	42.5085	42.6137	3.923	3.351
970	Chromatin, DNA-binding, DNA repair or DNA replication protein
3300	3271	Transcriptional regulator	FLNA	FLNA	%2152	filamin-A isoform 2	P21333	http://www.phosphosite.org/proteinAction.do?id=2546&showAllSites=true	281	TRRRRAPsVANVGSH	PAK1, PKACa, PPP3CA, p90RSK		APS*VANVGSHCDLSLK	2	867.898	2692210	3443010	1103170	976330	5211190	8538520	2542570	2472120	11504	11421	11084	11115	13863	13888	13141	13081	11644	11537	10999	11050	13778	13740	13252	13201	40.7688	40.768	40.6735	40.7543	39.6717	39.9885	39.875	39.9813	3.345	3.247
972	964	Chromatin, DNA-binding, DNA repair or DNA replication protein	ATRX	ATRX	%668, %675	transcriptional regulator ATRX isoform 1	P46100	http://www.phosphosite.org/proteinAction.do?id=6042&showAllSites=true	283	TTPLRRPtETNPVTS, TETNPVTsNSDEECN			TTPLRRPT*ETNPVTS*NSDEECNETVK	3	1045.78										8924		8548						8849		8509														4.025
2188	2168	Protein kinase, Ser/Thr (non-receptor)	KIAA1804	MLK4	%614	mitogen-activated protein kinase kinase kinase MLK4	Q5TCX8	http://www.phosphosite.org/proteinAction.do?id=2000&showAllSites=true	114	KERIRPLsDGNSPWS			ERIRPLS*DGNSPWSTILIK	3	754.726	17586800	22344100	7658610	197889	50684000	56337800	20957800	17520600		19334	17934					20405		19139						20169	62.421	62.3268	62.2805	62.0423	57.5392	57.8423	57.6073	57.6642		3.146
974	966	Chromatin, DNA-binding, DNA repair or DNA replication protein	ATRX	ATRX	%670, %677	transcriptional regulator ATRX isoform 1	P46100	http://www.phosphosite.org/proteinAction.do?id=6042&showAllSites=true	283	PLRRPTEtNPVTSNS, TNPVTSNsDEECNET			TTPLRRPTET*NPVTSNS*DEECNETVK	3	1045.78										8824								8849																4.048
975	967	Chromatin, DNA-binding, DNA repair or DNA replication protein	BABAM1	NBA1	%27	BRISC and BRCA1-A complex member 1	Q9NWV8	http://www.phosphosite.org/proteinAction.do?id=6391&showAllSites=true	37	SAEPRPRtRSNPEGA			T*RSNPEGAEDRAVGAQASVGSR	4	574.517													8618	8725	8302						8592	8721	8296
976	968	Chromatin, DNA-binding, DNA repair or DNA replication protein	BABAM1	NBA1	%29	BRISC and BRCA1-A complex member 1	Q9NWV8	http://www.phosphosite.org/proteinAction.do?id=6391&showAllSites=true	37	EPRPRTRsNPEGAED			S*NPEGAEDRAVGAQASVGSR	3	679.971	92134	59154	17295	41574	0	0	0	39299			6628	6640				9293				6625					27.147	27.4057	27.2068	27.1247	0	0	0	29.7765
3301	3272	Transcriptional regulator	FLNA	FLNA	%2152	filamin-A isoform 2	P21333	http://www.phosphosite.org/proteinAction.do?id=2546&showAllSites=true	281	TRRRRAPsVANVGSH	PAK1, PKACa, PPP3CA, p90RSK		APS*VANVGSHCDLSLK	2	867.898	2692210	3443010	1103170	976330	5211190	8538520	2542570	2472120	11750	11665	10862	10894	13591	13640	13337	13287	11644	11537	10999	11050	13778	13740	13252	13201	40.7688	40.768	40.6735	40.7543	39.6717	39.9885	39.875	39.9813	2.821	3.023
2282	2262	Protein kinase, Ser/Thr (non-receptor)	PRKD1	PKD1	214, %219	serine/threonine-protein kinase D1	Q15139	http://www.phosphosite.org/proteinAction.do?id=1763&showAllSites=true	102	VSLTGVStIRTSSAE, VSTIRTSsAELSTSA		14-3-3 beta	RLSNVSLTGVST*IRTSS*AELSTSAPDEPLLQK	4	880.185	28302	41119	4741	0	164581	171670	62113	0						20090											59.3032	59.3633	59.0673	0	55.6687	55.8578	55.7417	0
2711	2685	RNA processing	SRRM2	SRm300	%1421	serine/arginine repetitive matrix protein 2	Q9UQ35	http://www.phosphosite.org/proteinAction.do?id=3140&showAllSites=true	300	PSRERSSsASSPEMK			SSS*ASSPEM#K	2	553.707	8899	12560	27346	30459	15474	20583	4342	8723	1703		1589								1691						13.3427	13.1173	12.8584	13.1017	12.2854	12.3767	11.6841	12.7929	1.793
299	298	Adaptor/scaffold	GAB2	Gab2	%391	GRB2-associated-binding protein 2 isoform b	Q9UQC2	http://www.phosphosite.org/proteinAction.do?id=1090&showAllSites=true	74	ATIPRRNtLPAMDNS		14-3-3 beta, EGFR, Grb2, Shc1	RNT*LPAMDNSR	2	677.8	145619	149329	167786	128098	100292	120809	34501	45273	7045		6733	6767	9654				7094		6762	6834	9642				27.8275	27.8062	27.7258	27.825	29.4587	29.9402	29.6232	29.7197	2.234
1860	1845	Mitochondrial protein	GAPDH	GAPDH	19	glyceraldehyde-3-phosphate dehydrogenase	P04406	http://www.phosphosite.org/proteinAction.do?id=4110&showAllSites=true	36	GRIGRLVtRAAFNSG			LVT*RAAFNSGK	2	622.313	210713	165191	12783	117177	342546	375395	155643	107574					9730	9827							9726				28.4575	28.3015	27.906	28.4398	29.7263	30.1553	29.8953	30
982	974	Chromatin, DNA-binding, DNA repair or DNA replication protein	BABAM1	NBA1	%29	BRISC and BRCA1-A complex member 1	Q9NWV8	http://www.phosphosite.org/proteinAction.do?id=6391&showAllSites=true	37	EPRPRTRsNPEGAED			TRS*NPEGAEDRAVGAQ	2	869.381	79481	41456	289778	272750	0	61054	0	0			4244	4355													20.7523	20.508	20.2705	20.656	0	23.6817	0	0
3359	3330	Transcriptional regulator	FRYL	FRYL	%1941	protein furry homolog-like	O94915	http://www.phosphosite.org/proteinAction.do?id=16415&showAllSites=true	340	NSNARSNsLRLSLIG			SNS*LRLSLIGDR	2	705.859	1587880	1427710	757355	648140	302761	253953	65161	139366	15551			14621													51.9518	52.0028	51.9348	51.8958	49.0858	49.3677	49.2543	48.587	1.362
3416	3387	Transcriptional regulator	GTF2F1	GTF2F1	%380, %381, %385, %389	general transcription factor IIF subunit 1	P35269	http://www.phosphosite.org/proteinAction.do?id=8665&showAllSites=true	58	ERKPSGGsSRGNSRP, RKPSGGSsRGNSRPG, GGSSRGNsRPGTPSA, RGNSRPGtPSAEGGS	GTF2F1		RERKPSGGS*S*RGNS*RPGT*PSAEGGSTSSTLR	5	688.09	51902	82100	111865	63693	33260	50488	0	15267	4050			3956								4020					19.586	19.2368	19.5183	19.6983	22.169	22.5222	0	22.3938	3.446
985	977	Chromatin, DNA-binding, DNA repair or DNA replication protein	BABAM1	NBA1	%29	BRISC and BRCA1-A complex member 1	Q9NWV8	http://www.phosphosite.org/proteinAction.do?id=6391&showAllSites=true	37	EPRPRTRsNPEGAED			TRS*NPEGAEDRAVGAQASVGSR	4	574.517	388511	251464	152727	168793	122613	103805	77266	50720		6007						8275		6000						8287	24.4182	24.722	24.3793	24.3672	26.7873	27.2712	26.983	27.1425		2.571
3895	3863	Ubiquitin conjugating system	LRRC41	LRRC41	%327	leucine-rich repeat-containing protein 41	Q15345	http://www.phosphosite.org/proteinAction.do?id=9711&showAllSites=true	89	TRVTRRStQESLTAG			RST*QESLTAGGTDLK	2	822.385	211190	94410	90762	48872	373487	475877	152960	163009	7686	7688	7342	7386	10204	10287	9860	9828	7682	7699	7350	7401	10230	10317	9871	9841	29.4565	29.699	29.4582	29.5763	30.995	31.3723	31.1527	31.2743	3.87	3.279
3536	3507	Transcriptional regulator	RREB1	RREB1	%1167, %1174, %1175	ras-responsive element-binding protein 1 isoform 2	Q92766	http://www.phosphosite.org/proteinAction.do?id=5936&showAllSites=true	181	RSRPRANsGGVDLDS, SGGVDLDsSGEFASI, GGVDLDSsGEFASIE			RGM#RSRPRANS*GGVDLDS*S*GEFASIEK	3	1045.78	0	0	0	0	100258	51874	24958	30390					14049												0	0	0	0	40.5055	40.825	40.6903	40.7413
988	980	Chromatin, DNA-binding, DNA repair or DNA replication protein	C14orf43	C14orf43	%461	hypothetical protein LOC91748	Q6PJG2	http://www.phosphosite.org/proteinAction.do?id=16237&showAllSites=true	115	TRRRRRAsQEANLLT			RRAS*QEANLLTLAQK	2	889.967	379987	343539	188390	196364	385437	386641	170120	122932	12383	12254						13714									42.9275	42.9147	42.6557	42.8577	40.9695	41.3558	41.2245	41.2727	1.849	2.188
2187	2167	Protein kinase, Ser/Thr (non-receptor)	KIAA1804	MLK4	%614	mitogen-activated protein kinase kinase kinase MLK4	Q5TCX8	http://www.phosphosite.org/proteinAction.do?id=2000&showAllSites=true	114	KERIRPLsDGNSPWS			ERIRPLS*DGNSPWSTILIK	3	754.726	17586800	22344100	7658610	197889	50684000	56337800	20957800	17520600	19186	19077	18174	17954	20831	20812	20200	20107	19265	19139	18012	18016	20872	20859	20261	20169	62.421	62.3268	62.2805	62.0423	57.5392	57.8423	57.6073	57.6642	3.898	3.414
2192	2172	Protein kinase, Ser/Thr (non-receptor)	KIAA1804	MLK4	%614	mitogen-activated protein kinase kinase kinase MLK4	Q5TCX8	http://www.phosphosite.org/proteinAction.do?id=2000&showAllSites=true	114	KERIRPLsDGNSPWS			IRPLS*DGNSPWSTILIK	3	659.678	1337830	1025650	1333230	1243390	157777	130249	59459	43388	21389	21235	20029	19974		23203			21468	21318	20112	20073		23274			68.9853	68.8812	68.9312	68.7827	63.7248	64.0207	63.7607	63.8558	2.878	2.828
991	983	Chromatin, DNA-binding, DNA repair or DNA replication protein	C14orf43	C14orf43	%461	hypothetical protein LOC91748	Q6PJG2	http://www.phosphosite.org/proteinAction.do?id=16237&showAllSites=true	115	TRRRRRAsQEANLLT			RRRRAS*QEANLLTLAQK	4	523.538	27241	19142	0	0	461537	543719	364068	364253					11079	11161	10737	10687					11112	11220	10774	10702	33.6115	33.6845	0	0	33.2657	33.6597	33.5168	33.5212
992	984	Chromatin, DNA-binding, DNA repair or DNA replication protein	C14orf43	C14orf43	%573	hypothetical protein LOC91748	Q6PJG2	http://www.phosphosite.org/proteinAction.do?id=16237&showAllSites=true	115	IVTRRRStRIPGTDA			PSVIVTRRRST*RIPGTDAQAQAEDM#NVK	5	639.325															9665
993	985	Chromatin, DNA-binding, DNA repair or DNA replication protein	C14orf43	C14orf43	%573	hypothetical protein LOC91748	Q6PJG2	http://www.phosphosite.org/proteinAction.do?id=16237&showAllSites=true	115	IVTRRRStRIPGTDA			RRST*RIPGTDAQAQAEDMNVK	3	808.72	94178	92398	38250	28305	1900240	1497040	646615	751668					10276	10340	9978						10293	10359			30.184	29.9752	30.233	30.4977	31.1493	31.4742	31.3667	31.4337
994	986	Chromatin, DNA-binding, DNA repair or DNA replication protein	C14orf43	C14orf43	%573	hypothetical protein LOC91748	Q6PJG2	http://www.phosphosite.org/proteinAction.do?id=16237&showAllSites=true	115	IVTRRRStRIPGTDA			RRST*RIPGTDAQAQAEDMNVK	4	606.792	161614	13470	58647	49355	2436610	1940570	1172050	1318810		7848			10275		9915	9873		7846			10293		9955	9904	30.2423	30.8608	30.233	30.4977	31.1493	31.4742	31.3667	31.4337		3.382
3901	3869	Ubiquitin conjugating system	MYCBP2	MYCBP2	%2831	probable E3 ubiquitin-protein ligase MYCBP2	O75592	http://www.phosphosite.org/proteinAction.do?id=6182&showAllSites=true	510	LDPPRERsKSDSYTL			S*KSDSYTLDPDTLRK	2	903.419	239392	147305	223258	202963	238923	300151	126974	66044					12292								12267				36.4568	36.2993	36.0808	36.4945	36.1233	36.415	36.2562	36.4407
3905	3873	Ubiquitin conjugating system	MYCBP2	MYCBP2	%3467	probable E3 ubiquitin-protein ligase MYCBP2	O75592	http://www.phosphosite.org/proteinAction.do?id=6182&showAllSites=true	510	IPRRRVNsGDTEVGS			RRVNS*GDTEVGSSLLRHPSPELSR	3	910.454	21789	8602	44134	6732	176558	128574	66075	44607		10440		10039		12527						10042					37.708	37.2288	37.7007	37.4695	36.6483	36.9447	36.7915	36.8148		2.091
981	973	Chromatin, DNA-binding, DNA repair or DNA replication protein	BABAM1	NBA1	%29	BRISC and BRCA1-A complex member 1	Q9NWV8	http://www.phosphosite.org/proteinAction.do?id=6391&showAllSites=true	37	EPRPRTRsNPEGAED			TRS*NPEGAEDRAVGA	2	805.352	99826	54313	97012	231647	77183	82089	9726	48027			4517		7494	7604	7224	7186									21.5042	21.6213	21.1935	21.3682	23.9545	24.4273	24.0385	24.263
998	990	Chromatin, DNA-binding, DNA repair or DNA replication protein	CCDC61	CCDC61	%335, %338	coiled-coil domain-containing protein 61	Q9Y6R9	http://www.phosphosite.org/proteinAction.do?id=985040&showAllSites=true	53	QQRNRLGsGGSGDGP, NRLGSGGsGDGPSVS			LGS*GGS*GDGPSVSWSR	2	833.319	44179	35671	75489	39906	0	0	0	0			12566								12553						45.4478	45.7695	45.4963	45.6355	0	0	0	0
999	991	Chromatin, DNA-binding, DNA repair or DNA replication protein	CCDC61	CCDC61	%335, %338	coiled-coil domain-containing protein 61	Q9Y6R9	http://www.phosphosite.org/proteinAction.do?id=985040&showAllSites=true	53	QQRNRLGsGGSGDGP, NRLGSGGsGDGPSVS			NRLGS*GGS*GDGPSVSWSR	2	968.391	165550	186951	240966	247066	0	0	0	0	11783	11715	11110	11241					11812	11747		11260					41.2693	41.365	41.0518	41.4433	0	0	0	0	2.537	2.929
1000	992	Chromatin, DNA-binding, DNA repair or DNA replication protein	CCDC61	CCDC61	%335, %338	coiled-coil domain-containing protein 61	Q9Y6R9	http://www.phosphosite.org/proteinAction.do?id=985040&showAllSites=true	53	QQRNRLGsGGSGDGP, NRLGSGGsGDGPSVS			NRLGS*GGS*GDGPSVSWSR	3	645.93	193872	211828	275545	241417	0	0	0	0	11800		11111	11262					11812		11146	11239					41.2693	41.365	41.1148	41.3772	0	0	0	0	2.779
784	779	Cell cycle regulation	NCAPD3	NCAPD3	%1372	condensin-2 complex subunit D3	P42695	http://www.phosphosite.org/proteinAction.do?id=5835&showAllSites=true	169	KSRHRSRsLGVLPFT			SRS*LGVLPFTLNSGSPEK	2	984.993	42934	38070	7526	4599	316275	187887	106471	80231					20520	20465		19824					20515	20502		19812	60.8507	60.8238	61.6282	59.995	56.6083	56.91	56.697	56.7425
4548	4514	Vesicle protein	NDRG1	NDRG1	%366	protein NDRG1	Q92597	http://www.phosphosite.org/proteinAction.do?id=5932&showAllSites=true	43	GTRSRSHtSEGAHLD	PKACa, SGK1		SRSHT*SEGAHLDITPNSGAAGNSAGPK	3	900.41	595946	463876	79427	106723	170453	237755	71261	77803	6847	6889	6581	6576		9362	8897	8868	6863	6922	6615	6604		9351	9346	9316	27.2005	27.4057	27.2733	27.0673	28.473	28.9098	28.6032	28.7108	4.578	3.421
3492	3463	Transcriptional regulator	PLRG1	PLRG1	119	pleiotropic regulator 1 isoform 2	O43660	http://www.phosphosite.org/proteinAction.do?id=8725&showAllSites=true	57	TKIQRMPsESAAQSL			IQRM#PS*ESAAQSLAVALPLQTK	3	812.417	0	7314	3625	9095	178886	150719	62344	56456					19330								19339				0	57.2277	56.6312	56.0033	53.6295	53.8412	53.7015	53.8182
1004	996	Chromatin, DNA-binding, DNA repair or DNA replication protein	GOLGA4	GOLGA4	39	Golgin subfamily A member 4 isoform 1	NP_001166184	http://www.ncbi.nlm.nih.gov/entrez/query.fcgi?db=protein&cmd=search&term=NP_001166184	262	PTRMRSRtSSFTEQL			SRT*SSFTEQLDEGTPNRENASTHASK	4	733.328										8122								8182																4.19
1005	997	Chromatin, DNA-binding, DNA repair or DNA replication protein	GOLGA4	GOLGA4	40	Golgin subfamily A member 4 isoform 1	NP_001166184	http://www.ncbi.nlm.nih.gov/entrez/query.fcgi?db=protein&cmd=search&term=NP_001166184	262	TRMRSRTsSFTEQLD			TS*SFTEQLDEGTPNRENASTHASK	3	896.391										8932																								2.483
4297	4264	Unknown function	PPP1R3G	PPP1R3G	%84	putative protein phosphatase 1 regulatory inhibitor subunit 3G	B7ZBB8	http://www.phosphosite.org/proteinAction.do?id=4162102&showAllSites=true	38	RRRCRARsFSLPADP			ARS*FSLPADPILQAAK	2	882.956	88966	87308	19785	22507	130335	101268	47852	34566	18611				20406	20392			18595				20410	20376			60.4855	60.4148	60.3132	60.2452	56.346	56.5898	56.4853	56.5288	3.606
1007	999	Chromatin, DNA-binding, DNA repair or DNA replication protein	GOLGA4	GOLGA4	41	Golgin subfamily A member 4 isoform 1	NP_001166184	http://www.ncbi.nlm.nih.gov/entrez/query.fcgi?db=protein&cmd=search&term=NP_001166184	262	RMRSRTSsFTEQLDE			SRTSS*FTEQLDEGTPNRENASTHASK	4	733.328	977515	519554	893873	837911	2922880	2557420	1398560	1844940		8109	7712			10591	10166	10116		8182	7749			10632	10207	10156	30.9608	31.0607	30.6335	31.0503	31.7395	32.1748	32.0468	32.1057		3.144
4620	4586	Vesicle protein	REPS1	REPS1	%709	ralBP1-associated Eps domain-containing protein 1 isoform b	Q96D71	http://www.phosphosite.org/proteinAction.do?id=5353&showAllSites=true	87	PVRRRLKsEDELRPE			RLKS*EDELRPEVDEHTQK	2	1145.05	535011	54015	106468	303165	342928	295681	126468	102792	5838		5496		8300						5571						24.3142	24.4415	24.14	24.2092	26.0908	26.5147	26.27	26.3087	2.067
4621	4587	Vesicle protein	REPS1	REPS1	%709	ralBP1-associated Eps domain-containing protein 1 isoform b	Q96D71	http://www.phosphosite.org/proteinAction.do?id=5353&showAllSites=true	87	PVRRRLKsEDELRPE			RLKS*EDELRPEVDEHTQK	3	763.701	4234880	2008770	1233550	2518050	5813190	6743160	2419080	2253440					8278			7914					8319				24.3142	24.5527	24.0203	24.2092	26.0908	26.5147	26.27	26.3087
1010	1002	Chromatin, DNA-binding, DNA repair or DNA replication protein	GOLGA4	GOLGA4	43	Golgin subfamily A member 4 isoform 1	NP_001166184	http://www.ncbi.nlm.nih.gov/entrez/query.fcgi?db=protein&cmd=search&term=NP_001166184	262	RSRTSSFtEQLDEGT			SRTSSFT*EQLDEGTPNRENASTHASK	4	733.328									8172			7880					8204																3.382
3626	3597	Transcriptional regulator	TCF12; TCF12	TCF12; TCF12 iso1	%583; %559	transcription factor 12 isoform b	Q86VM2; Q99081	http://www.phosphosite.org/proteinAction.do?id=8806&showAllSites=true	76; 73	SSRGRTSsTNEDEDL; SSRGRTSsTNEDEDL			TSS*TNEDEDLNPEQK	2	893.854	164658	93352	154304	216274	149536	101129	16305	73882	6732	6768	6376	6484	9671	9791		9312	6737	6796	6426	6520	9684	9792		9316	26.8173	27.0668	26.6712	26.8427	29.6225	30.1045	29.6777	29.8893	4.345	4.314
1012	1004	Chromatin, DNA-binding, DNA repair or DNA replication protein	H2BFS; HIST1H2BC; HIST1H2BD; HIST1H2BH; HIST1H2BK; HIST1H2BL; HIST1H2BM; HIST1H2BN; HIST2H2BF	H2BFS; H2B1C; H2B1D; H2B1H; H2B1K; H2B1L; H2B1M; H2B1N; H2B2F	33; 33; 33; 33; 33; 33; 33; 33; 33		P57053; P62807; P58876; Q93079; O60814; Q99880; Q99879; Q99877; Q5QNW6	http://www.phosphosite.org/proteinAction.do?id=8432&showAllSites=true	14; 14; 14; 14; 14; 14; 14; 14; 14	DGRKRKRsRKESYSV; DGKKRKRsRKESYSV; DGKKRKRsRKESYSV; DGKKRKRsRKESYSV; DGKKRKRsRKESYSV; DGKKRKRsRKESYSV; DGKKRKRsRKESYSV; DGKKRKRsRKESYSV; DGKKRKRsRKESYSV			RS*RKESYSVYVYK	4	436.966															9351
4407	4374	Unknown function	ZNF609	ZNF609	379	zinc finger protein 609	O15014	http://www.phosphosite.org/proteinAction.do?id=6152&showAllSites=true	151	GKRMRPNsNTPVNET			RMRPNS*NTPVNETATASDSK	3	752.674	771218	454961	232106	335108	831105	982355	303238	366024	4714	4775		4538	7245	7375	6959	6949	4732	4824		4512	7269	7398	6973	6944	21.2247	21.3817	20.5868	21.034	23.4075	23.8933	23.5207	23.5758	2.917	3.049
4408	4375	Unknown function	ZNF609	ZNF609	379	zinc finger protein 609	O15014	http://www.phosphosite.org/proteinAction.do?id=6152&showAllSites=true	151	GKRMRPNsNTPVNET			RM#RPNS*NTPVNETATASDSK	3	758.006	4964	195346	110632	58334	290100	228123	99698	86681	3702	3862	3662	3537	6242		6013		3710	3891	3670	3547	6282		6028		19.771	18.7627	18.7967	18.4175	20.9558	21.2988	21.0408	21.136	2.343	2.327
4412	4379	Unknown function	ZNF609	ZNF609	%465	zinc finger protein 609	O15014	http://www.phosphosite.org/proteinAction.do?id=6152&showAllSites=true	151	KGSKRVRtNSMGSAT			T*NSM#GSATGPLPGTK	2	757.832	22144	22333	150768	13510	701728	613321	254625	231845					9814								9852				29.243	28.6455	28.0262	29.5068	30.0333	30.4195	30.1672	30.2122
1016	1008	Chromatin, DNA-binding, DNA repair or DNA replication protein	H2BFS; HIST1H2BC; HIST1H2BD; HIST1H2BH; HIST1H2BK; HIST1H2BL; HIST1H2BM; HIST1H2BN; HIST2H2BF	H2BFS; H2B1C; H2B1D; H2B1H; H2B1K; H2B1L; H2B1M; H2B1N; H2B2F	37; %37; %37; %37; %37; 37; 37; %37; 37		P57053; P62807; P58876; Q93079; O60814; Q99880; Q99879; Q99877; Q5QNW6	http://www.phosphosite.org/proteinAction.do?id=8432&showAllSites=true	14; 14; 14; 14; 14; 14; 14; 14; 14	RKRSRKEsYSVYVYK; RKRSRKEsYSVYVYK; RKRSRKEsYSVYVYK; RKRSRKEsYSVYVYK; RKRSRKEsYSVYVYK; RKRSRKEsYSVYVYK; RKRSRKEsYSVYVYK; RKRSRKEsYSVYVYK; RKRSRKEsYSVYVYK			RSRKES*YSVYVYK	4	436.966	137369	113996	13763	0	1078250	1466460	600342	462390					9665			9298								9337	28.638	28.5858	28.2662	0	29.6225	30.1045	29.8412	29.9443
1017	1009	Chromatin, DNA-binding, DNA repair or DNA replication protein	HIRIP3	HIRIP3	%100, %102	HIRA-interacting protein 3	Q9BW71	http://www.phosphosite.org/proteinAction.do?id=2911&showAllSites=true	62	RFRFNSEsESGSEAS, RFNSESEsGSEASSP			RFRFNSES*ES*GSEASSPDYFGPPAK	3	970.399													16723
554	552	Adhesion or extracellular matrix protein	ADAM22	ADAM22	%857	disintegrin and metalloproteinase domain-containing protein 22 isoform 4 preproprotein	Q9P0K1	http://www.phosphosite.org/proteinAction.do?id=12513&showAllSites=true	100	RFRPRSNsTETLSPA		14-3-3 beta, 14-3-3 epsilon, 14-3-3 eta, 14-3-3 gamma, 14-3-3 theta, 14-3-3 zeta	SNS*TETLSPAK	2	607.769	306452	318448	485541	401024	89468	83297	37148	30572	5242	5301	5017	5080	7872	7997			5299	5328	5046	5134	7878	8007			22.8137	22.7495	22.6753	22.8288	24.9538	25.4477	25.2082	25.197	2.987	2.785
2756	2729	Receptor, channel, transporter or cell surface protein	ADCY6	ADCY6	%576	adenylate cyclase type 6 isoform a	O43306	http://www.phosphosite.org/proteinAction.do?id=5170&showAllSites=true	131	LQRTRANsMEGLMPR			TRANS*MEGLMPR	2	721.818	287926	308825	79276	78656	111754	109983	46693	38451	11712	11603		11202		14018			11791			11218		13950			41.2118	41.1135	40.863	41.3152	39.9873	40.2422	40.1475	40.249	2.55	2.073
2764	2737	Receptor, channel, transporter or cell surface protein	ALG3	ALG3	%13	dolichyl-P-Man:Man(5)GlcNAc(2)-PP-dolichyl mannosyltransferase isoform d	Q92685	http://www.phosphosite.org/proteinAction.do?id=2316916&showAllSites=true	50	RKRGRSGsAAQAEGL			SGS*AAQAEGLCK	2	629.76	3009440	2865220	3040120	1931620	2308770	2189270	1608630	142399	5286		5049	5135	8093	8207	7805	7771	5341		5088	5197	8130	8238	7834	7805	22.9385	22.8055	22.784	22.9692	25.6092	26.0353	25.7677	25.752	2.149
1021	1013	Chromatin, DNA-binding, DNA repair or DNA replication protein	HIST1H2BB; HIST1H2BJ; HIST1H2BO; HIST2H2BE	H2B; HIST1H2BJ; H2BFH; H2B2E	%37; 37; 37; %37	histone H2B type 1-B	P33778; P06899; P23527; Q16778	http://www.phosphosite.org/proteinAction.do?id=981&showAllSites=true	14; 14; 14; 14	RKRSRKEsYSIYVYK; RKRSRKEsYSIYVYK; RKRSRKEsYSIYVYK; RKRSRKEsYSIYVYK	AMPKA1, Akt1, PKACa, PKCA, PKG1		RSRKES*YSIYVYK	3	586.957															10441
1022	1014	Chromatin, DNA-binding, DNA repair or DNA replication protein	HIST1H2BB; HIST1H2BJ; HIST1H2BO; HIST2H2BE	H2B; HIST1H2BJ; H2BFH; H2B2E	%37; 37; 37; %37	histone H2B type 1-B	P33778; P06899; P23527; Q16778	http://www.phosphosite.org/proteinAction.do?id=981&showAllSites=true	14; 14; 14; 14	RKRSRKEsYSIYVYK; RKRSRKEsYSIYVYK; RKRSRKEsYSIYVYK; RKRSRKEsYSIYVYK	AMPKA1, Akt1, PKACa, PKCA, PKG1		RSRKES*YSIYVYK	4	440.47																10437
1023	1015	Chromatin, DNA-binding, DNA repair or DNA replication protein	HIST1H2BB; HIST1H2BJ; HIST1H2BO; HIST2H2BE	H2B; HIST1H2BJ; H2BFH; H2B2E	%38; %38; %38; %38	histone H2B type 1-B	P33778; P06899; P23527; Q16778	http://www.phosphosite.org/proteinAction.do?id=981&showAllSites=true	14; 14; 14; 14	KRSRKESySIYVYKV; KRSRKESySIYVYKV; KRSRKESySIYVYKV; KRSRKESySIYVYKV			RSRKESY*SIYVYK	2	879.932	6027	0	0	0	65989	98766	0	0						10880											31.937	0	0	0	32.3648	32.6917	0	0
4303	4270	Unknown function	PRRC2B	BAT2L	%1132	protein PRRC2B	Q5JSZ5-1	http://www.phosphosite.org/proteinAction.do?id=24148&showAllSites=true	243	KPRRRVAsETHSEGS			PRRRVAS*ETHSEGSEYEELPK	4	635.05	8940	0	0	0	471051	414821	141896	199653					8573	8684	8265										23.2498	0	0	0	26.8458	27.3295	26.983	27.1425
1025	1017	Chromatin, DNA-binding, DNA repair or DNA replication protein	HMGA1; HMGA1	HMGA1; HMGA1 iso2	%76, %78; %65, %67	high mobility group protein HMG-I/HMG-Y isoform b	P17096; P17096-2	http://www.phosphosite.org/proteinAction.do?id=5177&showAllSites=true	12; 11	AAKTRKTtTTPGRKP, KTRKTTTtPGRKPRG; AAKTRKTtTTPGRKP, KTRKTTTtPGRKPRG	CDK1, HIPK2; CDK1, HIPK2		TRKTT*TT*PGRKPR	2	830.408	10403	12696	6245	7089	0	0	0	0		1636															12.3597	12.3149	12.1727	12.2374	0	0	0	0		1.629
3223	3194	Transcriptional regulator	CIC	capicua	%301	protein capicua homolog	Q96RK0	http://www.phosphosite.org/proteinAction.do?id=6332&showAllSites=true	164	ETRERSMsETGTAAA			ERSMS*ETGTAAAPGVSSELLSVAAQTLLSSDTK	3	1125.54	58375	1544	14316	17476	73709	90007	35286	27375	26172	25868			28555	28386	27958	27806	26203	25867			28602	28436		27805	84.25	84.6938	83.983	83.7833	79.0428	79.0952	78.7668	78.9415	3.498	4.345
1027	1019	Chromatin, DNA-binding, DNA repair or DNA replication protein	KIAA0753	KIAA0753	702	hypothetical protein LOC9851	Q2KHM9	http://www.phosphosite.org/proteinAction.do?id=2236510&showAllSites=true	109	AQRVNSTtEANIHLK			AQRVNSTT*EANIHLK	3	587.96														9468								9456
3224	3195	Transcriptional regulator	CIC	capicua	%301	protein capicua homolog	Q96RK0	http://www.phosphosite.org/proteinAction.do?id=6332&showAllSites=true	164	ETRERSMsETGTAAA			ERSMS*ETGTAAAPGVSSELLSVAAQTLLSSDTK	3	1125.54	58375	1544	14316	17476	73709	90007	35286	27375					28541								28602				84.25	84.6938	83.983	83.7833	79.0428	79.0952	78.7668	78.9415
234	233	Adaptor/scaffold	CD2AP	CD2AP	%233	CD2-associated protein	Q9Y5K6	http://www.phosphosite.org/proteinAction.do?id=3236&showAllSites=true	71	KLRTRTSsSETEEKK			TSS*SETEEK	2	539.203	8204	9082	16395	21456	250791	300334	97991	118074	611	800	737	990	2814	2378	2593	2631	701	1488	1382	1459	2817	2778	2584	2576	13.1346	12.7943	11.852	12.2824	11.8375	11.865	11.6841	11.6916	2.082	2.215
235	234	Adaptor/scaffold	CD2AP	CD2AP	%233	CD2-associated protein	Q9Y5K6	http://www.phosphosite.org/proteinAction.do?id=3236&showAllSites=true	71	KLRTRTSsSETEEKK			TSS*SETEEK	2	539.203	8204	9082	16395	21456	250791	300334	97991	118074	847	1442	1421	1280	2467	2031	2079	2117	701	1488	1382	1459	2817	2778	2584	2576	13.1346	12.7943	11.852	12.2824	11.8375	11.865	11.6841	11.6916	2.021	2.188
236	235	Adaptor/scaffold	CD2AP	CD2AP	%233	CD2-associated protein	Q9Y5K6	http://www.phosphosite.org/proteinAction.do?id=3236&showAllSites=true	71	KLRTRTSsSETEEKK			TSS*SETEEK	2	539.203	8204	9082	16395	21456	250791	300334	97991	118074	690	1079	873	1463	2078	2555	1739	2222	701	1488	1382	1459	2817	2778	2584	2576	13.1346	12.7943	11.852	12.2824	11.8375	11.865	11.6841	11.6916	2.013	2.183
237	236	Adaptor/scaffold	CD2AP	CD2AP	%233	CD2-associated protein	Q9Y5K6	http://www.phosphosite.org/proteinAction.do?id=3236&showAllSites=true	71	KLRTRTSsSETEEKK			TSS*SETEEK	2	539.203	8204	9082	16395	21456	250791	300334	97991	118074	1478	942	1116	1122	2339	2783	1861	2425	701	1488	1382	1459	2817	2778	2584	2576	13.1346	12.7943	11.852	12.2824	11.8375	11.865	11.6841	11.6916	1.954	2.058
238	237	Adaptor/scaffold	CD2AP	CD2AP	%233	CD2-associated protein	Q9Y5K6	http://www.phosphosite.org/proteinAction.do?id=3236&showAllSites=true	71	KLRTRTSsSETEEKK			TSS*SETEEK	2	539.203	8204	9082	16395	21456	250791	300334	97991	118074	1127	684	1005	856	1814	1901	2198	2008	701	1488	1382	1459	2817	2778	2584	2576	13.1346	12.7943	11.852	12.2824	11.8375	11.865	11.6841	11.6916	1.873	2.048
239	238	Adaptor/scaffold	CD2AP	CD2AP	%233	CD2-associated protein	Q9Y5K6	http://www.phosphosite.org/proteinAction.do?id=3236&showAllSites=true	71	KLRTRTSsSETEEKK			TSS*SETEEK	2	539.203	8204	9082	16395	21456	250791	300334	97991	118074	1016	1202	1220	703	1946	2249	1478	1574	701	1488	1382	1459	2817	2778	852	2492	13.1346	12.7943	11.852	12.2824	11.8375	11.865	11.6841	11.6916	1.831	1.869
241	240	Adaptor/scaffold	CD2AP	CD2AP	%233	CD2-associated protein	Q9Y5K6	http://www.phosphosite.org/proteinAction.do?id=3236&showAllSites=true	71	KLRTRTSsSETEEKK			TSS*SETEEK	2	539.203	8204	9082	16395	21456	250791	300334	97991	118074					1415	1627	1189	1233					2326	2694	852	930	13.1346	12.7943	11.852	12.2824	11.8375	11.865	11.6841	11.6916
242	241	Adaptor/scaffold	CD2AP	CD2AP	%233	CD2-associated protein	Q9Y5K6	http://www.phosphosite.org/proteinAction.do?id=3236&showAllSites=true	71	KLRTRTSsSETEEKK			TSS*SETEEK	2	539.203	8204	9082	16395	21456	250791	300334	97991	118074					1516	1479	1619	1332					2326	2405		930	13.1346	12.7943	11.852	12.2824	11.8375	11.865	11.6841	11.6916
1037	1029	Chromatin, DNA-binding, DNA repair or DNA replication protein	MLH1	MLH1	%477	DNA mismatch repair protein Mlh1 isoform 1	P40692	http://www.phosphosite.org/proteinAction.do?id=14709&showAllSites=true	85	RKRHREDsDVEMVED			RHREDS*DVEM#VEDDSRK	2	1099.96	0	0	40841	49404	39102	0	0	0					7324								7311				0	0	20.4295	20.656	23.5118	0	0	0
252	251	Adaptor/scaffold	CD2AP	CD2AP	%233	CD2-associated protein	Q9Y5K6	http://www.phosphosite.org/proteinAction.do?id=3236&showAllSites=true	71	KLRTRTSsSETEEKK			TSS*SETEEK	2	539.203	8204	9082	16395	21456	250791	300334	97991	118074						125											13.1346	12.7943	11.852	12.2824	11.8375	11.865	11.6841	11.6916
1039	1031	Chromatin, DNA-binding, DNA repair or DNA replication protein	MLH1	MLH1	%477	DNA mismatch repair protein Mlh1 isoform 1	P40692	http://www.phosphosite.org/proteinAction.do?id=14709&showAllSites=true	85	RKRHREDsDVEMVED			RHREDS*DVEM#VEDDSRK	3	733.643	306537	14117	33571	51264	738834	1538860	352963	346620					7313	7264	7060	7032					7143	7461		6860	21.0622	21.3222	20.5868	21.034	23.5683	24.0527	23.6383	23.7458
244	243	Adaptor/scaffold	CD2AP	CD2AP	%233	CD2-associated protein	Q9Y5K6	http://www.phosphosite.org/proteinAction.do?id=3236&showAllSites=true	71	KLRTRTSsSETEEKK			TSS*SETEEK	2	539.203	8204	9082	16395	21456	250791	300334	97991	118074					1324	1103		946					1920	1923			13.1346	12.7943	11.852	12.2824	11.8375	11.865	11.6841	11.6916
1041	1033	Chromatin, DNA-binding, DNA repair or DNA replication protein	MLH1	MLH1	%477	DNA mismatch repair protein Mlh1 isoform 1	P40692	http://www.phosphosite.org/proteinAction.do?id=14709&showAllSites=true	85	RKRHREDsDVEMVED			RHREDS*DVEM#VEDDSRK	4	550.484	866779	119674	156344	244841	3616080	7700380	1811100	1796650	4866	4554		4328	8395	7865	7037	7222	4564	4531		4365	7311	7461	6868	6860	21.0622	21.863	22.271	21.1955	23.5683	24.0527	23.6383	23.7458	2.124	3.052
1042	1034	Chromatin, DNA-binding, DNA repair or DNA replication protein	MLH1	MLH1	%477	DNA mismatch repair protein Mlh1 isoform 1	P40692	http://www.phosphosite.org/proteinAction.do?id=14709&showAllSites=true	85	RKRHREDsDVEMVED			RHREDS*DVEM#VEDDSRK	4	550.484	866779	119674	156344	244841	3616080	7700380	1811100	1796650				5081	7291	8102	7230	7443					7311	7461	6868		21.0622	21.863	22.271	21.1955	23.5683	24.0527	23.6383	23.7458
1043	1035	Chromatin, DNA-binding, DNA repair or DNA replication protein	MLH1	MLH1	%477	DNA mismatch repair protein Mlh1 isoform 1	P40692	http://www.phosphosite.org/proteinAction.do?id=14709&showAllSites=true	85	RKRHREDsDVEMVED			RHREDS*DVEM#VEDDSRK	4	550.484	866779	119674	156344	244841	3616080	7700380	1811100	1796650					7971	7240	6828						7311	7461			21.0622	21.863	22.271	21.1955	23.5683	24.0527	23.6383	23.7458
246	245	Adaptor/scaffold	CD2AP	CD2AP	%233	CD2-associated protein	Q9Y5K6	http://www.phosphosite.org/proteinAction.do?id=3236&showAllSites=true	71	KLRTRTSsSETEEKK			TSS*SETEEK	2	539.203	8204	9082	16395	21456	250791	300334	97991	118074					753	766							948	739			13.1346	12.7943	11.852	12.2824	11.8375	11.865	11.6841	11.6916
350	349	Adaptor/scaffold	IRS2	IRS2	%1149, 1153, %1162	insulin receptor substrate 2	Q9Y4H2	http://www.phosphosite.org/proteinAction.do?id=6018&showAllSites=true	137	GGRRRHSsETFSSTT, RHSSETFsSTTTVTP, TTTVTPVsPSFAHNP			VIRADPQGGRRRHSS*ETFS*STTTVTPVS*PSFAHNPK	4	1037.73	0	0	0	0	243573	276239	116666	88028					12189												0	0	0	0	36.1233	36.415	36.2562	36.2843
247	246	Adaptor/scaffold	CD2AP	CD2AP	%233	CD2-associated protein	Q9Y5K6	http://www.phosphosite.org/proteinAction.do?id=3236&showAllSites=true	71	KLRTRTSsSETEEKK			TSS*SETEEK	2	539.203	8204	9082	16395	21456	250791	300334	97991	118074					1005	866							1783	1725			13.1346	12.7943	11.852	12.2824	11.8375	11.865	11.6841	11.6916
248	247	Adaptor/scaffold	CD2AP	CD2AP	%233	CD2-associated protein	Q9Y5K6	http://www.phosphosite.org/proteinAction.do?id=3236&showAllSites=true	71	KLRTRTSsSETEEKK			TSS*SETEEK	2	539.203	8204	9082	16395	21456	250791	300334	97991	118074					255	359											13.1346	12.7943	11.852	12.2824	11.8375	11.865	11.6841	11.6916
249	248	Adaptor/scaffold	CD2AP	CD2AP	%233	CD2-associated protein	Q9Y5K6	http://www.phosphosite.org/proteinAction.do?id=3236&showAllSites=true	71	KLRTRTSsSETEEKK			TSS*SETEEK	2	539.203	8204	9082	16395	21456	250791	300334	97991	118074					472	498							948	739			13.1346	12.7943	11.852	12.2824	11.8375	11.865	11.6841	11.6916
1049	1041	Chromatin, DNA-binding, DNA repair or DNA replication protein	PDS5B	APRIN	%1212	sister chromatid cohesion protein PDS5 homolog B	Q9NTI5	http://www.phosphosite.org/proteinAction.do?id=6358&showAllSites=true	168	RIKGRLDsSEMDHSE			GRLDS*SEM#DHSENEDYTMSSPLPGK	3	960.056											10513		13160	13211		12641			9886		12644	12732		12697
251	250	Adaptor/scaffold	CD2AP	CD2AP	%233	CD2-associated protein	Q9Y5K6	http://www.phosphosite.org/proteinAction.do?id=3236&showAllSites=true	71	KLRTRTSsSETEEKK			TSS*SETEEK	2	539.203	8204	9082	16395	21456	250791	300334	97991	118074					855	1382											13.1346	12.7943	11.852	12.2824	11.8375	11.865	11.6841	11.6916
1051	1043	Chromatin, DNA-binding, DNA repair or DNA replication protein	PDS5B	APRIN	%1212, %1213	sister chromatid cohesion protein PDS5 homolog B	Q9NTI5	http://www.phosphosite.org/proteinAction.do?id=6358&showAllSites=true	168	RIKGRLDsSEMDHSE, IKGRLDSsEMDHSEN			GRLDS*S*EMDHSENEDYTM#SSPLPGK	3	986.712													13733	13440							13190	13257
1052	1044	Chromatin, DNA-binding, DNA repair or DNA replication protein	PDS5B	APRIN	%1212, %1213	sister chromatid cohesion protein PDS5 homolog B	Q9NTI5	http://www.phosphosite.org/proteinAction.do?id=6358&showAllSites=true	168	RIKGRLDsSEMDHSE, IKGRLDSsEMDHSEN			GRLDS*S*EM#DHSENEDYTMSSPLPGK	3	986.712														14295	13993								12748
1053	1045	Chromatin, DNA-binding, DNA repair or DNA replication protein	PDS5B	APRIN	%1212, %1213	sister chromatid cohesion protein PDS5 homolog B	Q9NTI5	http://www.phosphosite.org/proteinAction.do?id=6358&showAllSites=true	168	RIKGRLDsSEMDHSE, IKGRLDSsEMDHSEN			GRLDS*S*EM#DHSENEDYTMSSPLPGK	4	740.286												11213			13597					10315			12769
1054	1046	Chromatin, DNA-binding, DNA repair or DNA replication protein	PDS5B	APRIN	%1212, %1213	sister chromatid cohesion protein PDS5 homolog B	Q9NTI5	http://www.phosphosite.org/proteinAction.do?id=6358&showAllSites=true	168	RIKGRLDsSEMDHSE, IKGRLDSsEMDHSEN			GRLDS*S*EM#DHSENEDYTM#SSPLPGK	3	992.043												9386
1166	1157	Cytoskeletal protein	DBNL; DBNL	DBNL; DBNL iso2	%269, %275; %270, %276	drebrin-like protein isoform b	Q9UJU6; Q9UJU6-2	http://www.phosphosite.org/proteinAction.do?id=2685&showAllSites=true	48; 48	KQKERAMsTTSISSP, MSTTSISsPQPGKLR; KQKERAMsTTSISSP, MSTTSISsPQPGKLR	CDK2; CDK2	14-3-3 beta; 14-3-3 beta	ERAMS*TTSISS*PQPGK	2	918.884	64600	60874	25549	52245	637062	602820	252304	215876		6785	6461		9539	9649	9206	9157						9666			26.8173	27.0668	26.82	26.8427	29.2945	29.7278	29.4515	29.5505		1.944
1169	1160	Cytoskeletal protein	DBNL; DBNL	DBNL; DBNL iso2	%271, %275; %272, %276	drebrin-like protein isoform b	Q9UJU6; Q9UJU6-2	http://www.phosphosite.org/proteinAction.do?id=2685&showAllSites=true	48; 48	KERAMSTtSISSPQP, MSTTSISsPQPGKLR; KERAMSTtSISSPQP, MSTTSISsPQPGKLR	CDK2; CDK2		ERAMSTT*SISS*PQPGK	3	612.925	27469	39980	19818	20421	312260	286663	136432	88365			6464				9210										26.8173	27.0668	26.82	26.8427	29.2945	29.7803	29.4002	29.4955
772	767	Cell cycle regulation	DNAJC2	DNAJC2	%47	dnaJ homolog subfamily C member 2 isoform 2	Q99543	http://www.phosphosite.org/proteinAction.do?id=16718&showAllSites=true	72	KRRNRNAsASFQELE			NRNAS*ASFQELEDKK	2	908.915	235672	143585	265820	192967	93455	75554	29584	35160		8655	8276	8392	11172	11236				8707	8290	8425	11175	11220			32.5803	32.559	32.2937	32.605	33.375	33.6597	33.5732	33.637		2.388
1058	1050	Chromatin, DNA-binding, DNA repair or DNA replication protein	PDS5B	APRIN	%1212, %1218	sister chromatid cohesion protein PDS5 homolog B	Q9NTI5	http://www.phosphosite.org/proteinAction.do?id=6358&showAllSites=true	168	RIKGRLDsSEMDHSE, DSSEMDHsENEDYTM			GRLDS*SEM#DHS*ENEDYTMSSPLPGK	3	986.712									11801	11690	11119	11180	14031	14080	13762	13497	10867	10802	10243	10315	13190	13257	12748	12697									4.496	3.884
1059	1051	Chromatin, DNA-binding, DNA repair or DNA replication protein	PDS5B	APRIN	%1212, %1218	sister chromatid cohesion protein PDS5 homolog B	Q9NTI5	http://www.phosphosite.org/proteinAction.do?id=6358&showAllSites=true	168	RIKGRLDsSEMDHSE, DSSEMDHsENEDYTM			GRLDS*SEM#DHS*ENEDYTMSSPLPGK	3	986.712													15030	14589	14235	13709					14093	13257	12748	12697
1060	1052	Chromatin, DNA-binding, DNA repair or DNA replication protein	PDS5B	APRIN	%1212, %1218	sister chromatid cohesion protein PDS5 homolog B	Q9NTI5	http://www.phosphosite.org/proteinAction.do?id=6358&showAllSites=true	168	RIKGRLDsSEMDHSE, DSSEMDHsENEDYTM			GRLDS*SEM#DHS*ENEDYTMSSPLPGK	3	986.712													14612		14463	14139							13609	12697
776	771	Cell cycle regulation	DNAJC2	DNAJC2	%47, %49	dnaJ homolog subfamily C member 2 isoform 2	Q99543	http://www.phosphosite.org/proteinAction.do?id=16718&showAllSites=true	72	KRRNRNAsASFQELE, RNRNASAsFQELEDK			NAS*AS*FQELEDKK	2	813.826	600229	521444	1069550	988575	2304750	2198260	807394	907591	10033	9972	9501	9639	12814	12884	12375	12306	10069	10025	9529	9685	12854	12921	12412	12361	36.3345	36.4325	36.1403	36.6223	37.5962	37.9578	37.7562	37.8433	2.618	1.978
4443	4409	Vesicle protein	EHBP1L1	EHBP1L1	%1257	EH domain-binding protein 1-like protein 1	Q8N3D4	http://www.phosphosite.org/proteinAction.do?id=17251&showAllSites=true	162	GVRLRRPsVNGEPGS			LRRPS*VNGEPGSVPPPR	3	632.326	244376	128782	357151	508826	212434	239226	92488	76562	7342	7390	6898	6976	9844	9948	9552		7472	7363	6993	7128	9726	9855	9367		28.91	28.7027	28.499	28.7442	29.7263	30.2062	29.8412	29.9443	3.462	3.155
4444	4410	Vesicle protein	EHBP1L1	EHBP1L1	%1257	EH domain-binding protein 1-like protein 1	Q8N3D4	http://www.phosphosite.org/proteinAction.do?id=17251&showAllSites=true	162	GVRLRRPsVNGEPGS			LRRPS*VNGEPGSVPPPR	3	632.326	244376	128782	357151	508826	212434	239226	92488	76562	7639	7168	7375	7222	9640	9743			7472	7363	6993	7128		9855			28.91	28.7027	28.499	28.7442	29.7263	30.2062	29.8412	29.9443	2.808	2.77
[truncated: 3,598 more rows]
[truncated: 94 more columns]

## Sheet: Summary
FLORIDA STATE UNIVERSITY (Q66432-1) PHOSPHOSCAN RESULTS
Table #1: SLK HSV8 AKT Substrate Study Combined Results Projects Q4953-1 and Q66432-1
Samples: Sample 1 = iSLK.219 24h-I (Con1) CS 12671 & 12672; Sample 2 = iSLK.219 24h-U (Mut1) CS 12673 & 12674; Sample 3=A66F 48h-I (Con2) CS 14374 & 14375; Sample 4=F66A 48h-I (Mut2) CS 14376 & 14377
[truncated: 2,154 more rows]

## Sheet: Fold Change by Protein Type
FLORIDA STATE UNIVERSITY (Q66432-1) PHOSPHOSCAN RESULTS
[truncated: 1,370 more rows]

[truncated: 3 more sheets: Fold Change byDescending Order, Table 1, RSK substrates]
