# Supplementary material for: Phosphoproteomic Analysis of KSHV-Infected Cells Reveals Roles of ORF45-Activated RSK during Lytic Replication
Source: PLoS Pathog. 2015 Jul 2;11(7):e1004993. doi: 10.1371/journal.ppat.1004993 (PMC4489790; doi:10.1371/journal.ppat.1004993)
Supplement: S1 Table — (XLS) [file ppat.1004993.s007.xls]

## Sheet: Sheet1
Gene Name	gRNA-1 top	gRNA-1 bottom	gRNA-2 top	gRNA-2 bottom
RSK1	CAC CGA GCC TTG ACG TGG TGC GTG A	AAA CTC ACG CAC CAC GTC AAG GCT C	N/A	N/A
RSK2	CAC CGT CAC CTC AGC GCT GTC GGA C	AAA CGT CCG ACA GCG CTG AGG TGA C	N/A	N/A
eIF4B	CAC CGC TCG GCT GCT CGC TCA CCT G	AAA CCA GGT GAG CGA GCA GCC GAG C	CACCGTCATCGTTACTGTGCCAAG	AAACCTTGGCACAGTAACGATGAC
SETD1A	CAC CGC AGA AGG TGT ACC GCT ATG A	AAA CTC ATA GCG GTA CAC CTT CTG C	CAC CGC GGA ACT ACA AGC TCA TCG	AAA CCG ATG AGC TTG TAG TTC CGC
LMNA	CAC CGC ATC GAC CGT GTG CGC TCG C	AAA CGC GAG CGC ACA CGG TCG ATG C	CAC CGC TGC GGG TGG CGC GCC GCT	AAA CAG CGG CGC GCC ACC CGC AGC
ZNF217	CAC CGC TTC AAC CCG AAG AAC TGC	AAA CGC AGT TCT TCG GGT TGA AGC	CAC CGA GTG CGA ACA GAA CCT CCC A	AAA CTG GGA GGT TCT GTT CGC ACT C
SLBP	CAC CGA CCT GGC GTC ACC GTC GCA G	AAA CCT GCG ACG GTG ACG CCA GGT C	CAC CGT GAT GCC TCG GCG GGC TTC G	AAA CCG AAG CCC GCC GAG GCA TCA C
SP100	CAC CGT ATT TAG CCG TTT GTC ACC C	AAA CGG GTG ACA AAC GGC TAA ATA C	CAC CGC TTT TAA ACA TCA GAC GCT G	AAA CCA GCG TCT GAT GTT TAA AAG C
WHSC1	CAC CGT CGC GGT TCA CCT CGC AGC T	AAA CAG CTG CGA GGT GAA CCG CGA C	CAC CGT TGG CAC TGC CGA GGA TTT C	AAA CGA AAT CCT CGG CAG TGC CAA C
RNF20	CAC CGT ATT GAT TGT CAA CCG ATA C	AAA CGT ATC GGT TGA CAA TCA ATA C	CAC CGT GAA AAA CTG GAA CGA CGA C	AAA CGT CGT CGT TCC AGT TTT TCA C
RNF19B	CAC CGT GCG GCC GCA TGT AGC GAT G	AAA CCA TCG CTA CAT GCG GCC GCA C	CAC CGC GAT GTG GAG CGC GGC GAC T	AAA CAG TCG CCG CGC TCC ACA TCG C
TCOF1	CAC CGT GGC TAT GTG CGT GCG GCG C	AAA CGC GCC GCA CGC ACA TAG CCA C	CAC CGG GGG TCG CGG GTA TGG CCG	AAA CCG GCC ATA CCC GCG ACC CCC
ZNF384	CAC CGT CAA TTC TAA CCC GTA CTT C	AAA CGA AGT ACG GGT TAG AAT TGA C	CAC CGT ATT CTG GGT AAC GGA CGC T	AAA CAG CGT CCG TTA CCC AGA ATA C
DNAJC2	CAC CGT GCC AAG CGC CGC GGA CGG C	AAA CGC CGT CCG CGG CGC TTG GCA C	CAC CGG ATA AGA AAG AGT TAT CCG	AAA CCG GAT AAC TCT TTC TTA TCC
GTF2F1	CAC CGG GGG TTC CGA CGG CGA CCT	AAA CAG GTC GCC GTC GGA ACC CCC	CAC CGTG TGG ATT TGG CGG GGT TCG	AAA CCG AAC CCC GCC AAA TCC ACAC
TAF3	CAC CGC GAG ACC CTC AAC AAC GAC C	AAA CGG TCG TTG TTG AGG GTC TCG C	CAC CGT CGT TGT TGA GGG TCT CGG	AAA CCC GAG ACC CTC AAC AAC GAC
